# Supplementary material for: Metabolomics Investigation Reveals Metabolite Mediators Associated with Acute Lung Injury and Repair in a Murine Model of Influenza Pneumonia
Source: Sci Rep. 2016 May 18;6:26076. doi: 10.1038/srep26076 (PMC4870563; doi:10.1038/srep26076)
Supplement: Supplementary data 1 [file srep26076-s2.xls]

## Sheet: Sheet1
Sample type	HMDB	Metabolite	m/z	Chemical formula	Pathway	Fold change (D7/D0)	Fold change (D10/D0)	Fold change (D14/D0)	Fold change (D21/D0)	Fold change (D28/D0)	p value (D7&D0)	p value (D10&D0)	p value (D14&D0)	p value (D21&D0)	p value (D28&D0)	MSI level of identification
Lung	812	N-Acetyl-L-aspartic acid	175.045	C6H9NO5	Alanine, aspartate and glutamate metabolism	2.04203	1.0707	0.516459	0.167679	0.411091	0.000746181	0.815708	0.0215842	0.000111811	0.00603921	2
Lung	290	UDP-N-acetylglucosamine	609.088	C17H27N3O17P2	Amino sugar and nucleotide sugar metabolism	2.37774	3.19577	1.11987	0.926338	0.402041	0.000129212	0.000943101	0.595575	0.886876	0.000156337	2
Lung	1095	GDP-L-fucose	589.084	C16H25N5O15P2	Amino sugar and nucleotide sugar metabolism	1.64811	2.24734	0.974095	0.86863	0.459465	0.0218289	0.00231755	0.900396	0.653498	0.00286618	2
Lung	6330	D-Mannose 1-phosphate	260.031	C6H13O9P	Amino sugar and nucleotide sugar metabolism	1.18136	1.38487	1.72283	1.64067	1.57532	0.190394	0.00668839	0.000120354	0.000971787	0.000418404	2
Lung	696	L-Methionine	149.049	C5H11NO2S	Cysteine and methionine metabolism	1.24725	1.73486	2.40521	1.58359	1.46484	0.00527923	0.00188652	6.04698e-09	0.000129171	0.00119436	1
Lung	620	Glutaconic acid	130.027	C5H6O4	Dicarboxylic acid	1.83384	1.56265	1.7762	1.37659	0.930755	0.0472066	0.0924877	0.024108	0.281354	0.804413	2
Lung	28925	Leucyl-Aspartate	246.117	C10H18N2O5	Dipeptide	1.84417	3.7449	2.35271	2.64518	2.19081	0.00312246	0.000388155	0.000476513	0.00026591	0.000150142	3
Lung	28929	Leucyl-Glycine	188.113	C8H16N2O3	Dipeptide	0.1	11.0911	19.4768	8.63248	4.50009	0.368846	0.000837296	0.000100476	0.0122867	0.184121	3
Lung	28853	Glycyl-Tyrosine	238.094	C11H14N2O2N	Dipeptide	7883.86	6283.12	19581.2	6276.5	1911.12	0.0099412	0.0616691	0.000298878	0.0457719	0.334282	3
Lung	28937	Leucyl-Proline	228.143	C11H20N2O3	Dipeptide	1.55385	1.89189	2.7684	1.06786	1.05333	0.0324153	0.0119366	0.00690745	0.748117	0.80497	3
Lung	28848	Glycyl-Phenylalanine	222.096	C11H14N2O3	Dipeptide	3.73773	4.90145	5.58415	1.78449	1.38133	0.00277172	0.000898326	0.00359718	0.0912997	0.586029	3
Lung	11537	MG(22:6)	402.269	C25H38O4	Glycerolipid metabolism	2.1381	0.897009	0.400317	0.241164	0.3253	0.306018	0.824765	0.0896849	0.0409789	0.0355695	2
Lung	243	Pyruvic acid	88.0164	C3H4O3	Glycolysis	3.62833	4.0442	3.61361	4.26077	2.60312	0.000146594	0.000123047	0.000146984	0.000385435	0.00883958	2
Lung	201	L-Acetylcarnitine	203.113	C9H17NO4	Lipid β-oxidation	1.43841	1.40638	1.25881	2.40166	1.60086	0.00232019	0.000246348	0.0400776	0.000335929	0.00127746	1
Lung	13127	Hydroxybutyrylcarnitine	247.138	C11H21NO5	Lipid β-oxidation	3.74914	5.16167	8.5587	16.6864	10.5501	0.185468	0.0913418	0.00267479	0.000483266	0.000309847	2
Lung	824	Propionylcarnitine	217.128	C10H19NO4	Lipid β-oxidation	1.71761	2.26914	1.70018	3.73014	2.63029	0.00160073	0.0019148	0.00238023	0.000144694	0.00017221	2
Lung	13126	Butenylcarnitine	229.127	C11H19NO4	Lipid β-oxidation	2.29863	2.82803	4.25017	12.7896	9.20787	0.477446	0.310009	0.131219	0.000139494	0.000622689	2
Lung	13131	Hydroxyhexanoycarnitine	247.135	C11H21NO5	Lipid β-oxidation	3.99673	3.03842	2.22859	8.48602	4.137	0.0001	0.000137706	0.00150295	0.000519462	0.00116964	2
Lung	13324	2-Octenoylcarnitine	285.189	C15H27NO4	Lipid β-oxidation	0.10031	1.85085	1.56608	14.2515	7.80383	0.188626	0.399054	0.63281	0.000105995	0.000533824	1
Lung	510	L-2-Aminoadipic acid	161.069	C6H11NO4	Lysine biosynthesis	2.12531	2.50746	3.02957	2.49136	2.05092	0.000134623	0.000561284	0.000587517	0.000431955	0.000364076	2
Lung	230	N-Acetylneuraminic acid	309.107	C11H19NO9	N-Acetylneuraminic acid biosynthesis	1.26344	1.78996	1.49558	1.6603	1.35305	0.0437792	0.000586513	0.000755585	0.000230048	0.0134697	2
Lung	210	Pantothenic Acid	219.107	C9H17NO5	Pantothenate and CoA biosynthesis	1.54843	1.46744	0.97141	1.09728	0.933819	0.00260072	0.0514533	0.862656	0.580088	0.633733	2
Lung	34710	Phenylalanine	165.077	C9H11NO2	Phenylalanine metabolism	1.28858	1.55504	1.98258	1.53532	1.39754	0.000878457	0.000576869	0.000109564	0.000823643	0.000623428	1
Lung	8702	PC(42:6)	861.618	C50H88NO8P	Phospholipids catabolism	9.77944	12.339	4.62887	1.16939	1.48844	0.000183138	0.00412534	0.00244857	0.625609	0.452944	2
Lung	7873	PC(32:1)	731.557	C40H78NO8P	Phospholipids catabolism	5.15133	6.72675	4.16444	0.938574	1.54533	0.000395483	0.0183044	0.00348522	0.93779	0.508299	2
Lung	8325	PC(20:1/P-18:0)	799.592	C46H90NO7P	Phospholipids catabolism	8.35964	8.96204	5.43659	1.27583	2.32061	0.000640334	0.00107641	0.00721288	0.626964	0.197722	2
Lung	8067	PC(34:1)	759.588	C42H82NO8P	Phospholipids catabolism	18.0536	25.6543	10.4373	1.39466	2.81898	0.000304431	0.00635653	0.00914074	0.750782	0.314877	2
Lung	11523	LysoPE(22:4)	529.311	C27H48NO7P	Phospholipids catabolism	1.14834	1.43934	0.717204	0.325494	0.458648	0.667275	0.343371	0.452349	0.0880504	0.0998943	2
Lung	11129	LysoPE(18:0)	481.307	C23H48NO7P	Phospholipids catabolism	1.3329	1.7248	1.67031	0.783047	0.755879	0.212924	0.0250377	0.075733	0.670746	0.322816	2
Lung	12143	tetrahydroxypterin	321.094	C9H15N5O8	Pterin derivative	0.919786	1.14879	1.34306	1.89647	1.14134	0.664591	0.176884	0.0592297	0.000223454	0.435915	3
Lung	133	Guanosine	283.088	C10H13N5O5	Purine metabolism	1.76719	1.0054	0.626139	0.553873	0.493481	0.000659957	0.974368	0.0154869	0.00522064	0.000498183	1
Lung	905	Deoxyadenosine monophosphate	331.065	C10H14N5O6P	Purine metabolism	22.8904	9.81988	2.05332	2.28364	1.57755	0.00156967	0.000159087	0.327376	0.0368607	0.478329	2
Lung	912	Succinyladenosine	383.103	C14H17N5O8	Purine metabolism	4.65012	3.88683	1.50296	2.22074	1.20718	0.000143634	0.000110447	0.0524599	0.00019022	0.293636	3
Lung	292	Xanthine	152.032	C5H4N4O2	Purine metabolism	6.31433	14.9846	7.38132	8.95002	7.22049	0.0001	0.0001	0.0001	0.0001	0.0001	1
Lung	71	Deoxyinosine	252.087	C10H12N4O4	Purine metabolism	15760.1	23323.2	10278	10764.5	7851.12	0.00382274	0.00021339	0.00394169	0.00231474	0.00546461	2
Lung	45	Adenosine monophosphate	347.058	C10H14N5O7P	Purine metabolism	0.968093	1.26948	3.48547	1.42887	1.40906	0.823389	0.430393	0.000731366	0.118899	0.127392	2
Lung	1397	Guanosine monophosphate	363.05	C10H14N5O8P	Purine metabolism	1.37991	2.55998	5.64513	2.74057	2.0546	0.421765	0.0847191	0.000806642	0.0386544	0.125034	2
Lung	1341	Adenosine diphosphate	427.024	C10H15N5O10P2	Purine metabolism	0.829326	0.428387	0.548665	0.479738	0.809758	0.374401	0.000980983	0.00951104	0.00116789	0.216161	2
Lung	58	Cyclic AMP	329.055	C10H12N5O6P	Purine metabolism	1.00782	0.781419	0.545383	0.163872	0.830083	0.948735	0.00811333	0.00159245	0.000116468	0.153915	1
Lung	1227	5-Thymidylic acid	322.057	C10H15N2O8P	Pyrimidine metabolism	9.90975	0.653497	0.355958	0.100052	0.235858	0.131829	0.359373	0.0991582	0.00619241	0.0580776	2
Lung	273	Thymidine	242.091	C10H14N2O5	Pyrimidine metabolism	3.76167	2.93079	1.44177	1.43719	1.08595	0.000178704	0.000397602	0.0143957	0.031715	0.699417	2
Lung	1202	Deoxycytidine monophosphate	307.052	C9H14N3O7P	Pyrimidine metabolism	42059.1	32472.5	1	1	1	0.0059342	0.000930756	NA	NA	NA	2
Lung	296	Uridine	244.065	C9H12N2O6	Pyrimidine metabolism	1.7876	1.0515	0.942676	0.817271	0.714684	0.000507453	0.744406	0.746766	0.397725	0.0797791	1
Lung	14	Deoxycytidine	227.086	C9H13N3O4	Pyrimidine metabolism	4.45854	4.46823	3.15373	1.90005	1.94602	0.000265546	0.000243781	0.000179276	0.00619322	0.0714007	2
Lung	288	Uridine monophosphate	324.038	C9H13N2O9P	Pyrimidine metabolism	1.95974	2.9496	3.82445	2.21045	1.37238	0.053632	0.00961432	0.000644633	0.00367084		2
Lung	95	Cytidine monophosphate	323.047	C9H14N3O8P	Pyrimidine metabolism	202232	562807	886003	432247	301103	0.0519346	0.000124297	0.000332396	0.000131684	0.000952451	2
Lung	295	Uridine diphosphate	404.003	C9H14N2O12P2	Pyrimidine metabolism	3.42734	5.36756	2.99982	1.18686	0.100149	0.0275259	0.00410922	0.0735593	0.636617	0.0230038	2
Lung	1066	S-Lactoylglutathione	379.102	C13H21N3O8S	Pyruvate metabolism	3.73182	4.64565	4.16811	4.5235	2.90272	0.000107433	0.000121612	0.000105557	0.000345025	0.00467206	2
Lung	252	Sphingosine	299.276	C18H37NO2	Sphingolipid metabolism	1.83899	2.48103	2.10612	0.916757	0.950452	0.0128875	0.00538949	0.0530819	0.951585	0.863195	1
Lung	269	Sphinganine	301.292	C18H39NOP	Sphingolipid metabolism	2.6184	5.97113	2.73187	1.65761	1.31581	0.00429458	0.000391881	0.0273424	0.180246	0.445796	2
Lung	251	Taurine	125.015	C2H7NO3S	Taurine and hypotaurine metabolism	0.967394	0.318102	0.167369	0.189721	0.368368	0.960246	0.217019	0.193624	0.126238	0.258668	2
Lung	684	L-Kynurenine	208.083	C10H12N2O3	Tryptophan metabolism	7.69841	16.8939	5.12078	4.84427	1.90927	0.000195029	0.000777419	0.000270346	0.000111113	0.000284767	1
Lung	158	L-Tyrosine	181.071	C9H11NO3	Tyrosine metabolism	1.30782	1.74839	2.23389	1.63382	1.48559	0.000891641	0.000176538	0.00084231	0.000519318	0.000526593	1
Lung	763	5-Hydroxyindoleacetic acid	191.058	C10H9NO3	Tyrosine metabolism	1.889	1.9243	2.21949	1.29548	1.60106	0.000148325	0.000341925	0.000138527	0.182771	0.00284733	2
Lung	687	L-Leucine	131.093	C6H13NO2	Valine, leucine and isoleucine degradation	1.35647	1.5513	1.60521	1.50539	1.45181	0.00122974	0.000194659	0.000115836	0.000160973	0.000601694	1
BALF	1043	Arachidonic acid	304.249	C20H32O2	Arachidonic acid metabolism	3.08774	0.896376	1.19685	0.191789	0.423715	0.000126463	0.809979	0.660477	0.0573137	0.195379	1
BALF	2183	Docosahexaenoic acid	328.242	C22H32O2	Biosynthesis of unsaturated fatty acids	11.9974	3.62372	1.55994	1.40684	0.750619	0.000192155	0.000998578	0.0280388	0.236788	0.479619	1
BALF	2007	Tetracosahexaenoic acid	356.272	C24H36O2	Biosynthesis of unsaturated fatty acids	1	59559.8	3020.2	1809.29	4412.75	NA	0.0632895	0.177036	0.301936	0.334282	2
BALF	13649	Eicosapentaenoyl Ethanolamide	345.268	C22H35NO2	Fatty acid metabolism	11.357	2.48144	1.45977	0.488406	0.490323	0.0001159	0.00957229	0.332227	0.272831	0.291772	2
BALF	13648	Palmitoleoyl Ethanolamide	297.267	C18H35NO2	Fatty acid metabolism	13.7366	2.99677	1.98725	1.95455	0.709744	0.000328335	0.020684	0.0411045	0.101151	0.588972	2
BALF	10730	3-Oxotetradecanoic acid	242.189	C14H26O3	Fatty acid synthesis	19490.4	1	1	1	1	0.000302754	NA	NA	NA	NA	3
BALF	207	Oleic acid	282.254	C18H34O2	Fatty acid synthesis	10.3131	3.2991	1.82286	2.90709	1.65222	0.000663652	0.00207225	0.34596	0.00746629	0.412027	2
BALF	220	Palmitic acid	256.24	C16H32O2	Fatty acid synthesis	1.79064	1.5627	1.27719	1.49139	1.23321	0.000965689	0.00888542	0.0364544	0.00224404	0.0992129	2
BALF	782	Octadecanedioic acid	314.245	C18H34O4	Fatty acid synthesis	1	16982.3	1847.33	1	1	NA	0.000165324	0.264296	NA	NA	2
BALF	3337	Oxidized glutathione	612.143	C20H32N6O12S2	Glutathione metabolism	0.23595	2.71461	0.724524	0.21112	0.872487	0.0538373	0.0207205	0.538206	0.0650074	0.791621	2
BALF	125	Glutathione	307.084	C10H17N3O6S	Glutathione metabolism	0.129989	2.02391e-07	0.11563	0.103961	0.350092	0.00170577	0.000638704	0.00716676	0.00334128	0.0299743	2
BALF	11584	MG(22:4)	406.313	C25H42O4	Glycerolipid metabolism	7.85634	6.7542	4.08768	1.11763	0.493198	0.000101979	2.44134e-06	0.0154558	0.906906	0.546153	2
BALF	11571	MG(18:4)	350.243	C21H34O4	Glycerolipid metabolism	39056.9	1	1	1	1	4.3273e-06	NA	NA	NA	NA	2
BALF	11578	MG(20:4)	378.282	C23H38O4	Glycerolipid metabolism	15557.7	47621	27906.5	9072.14	1	0.0511194	0.0071535	0.00597323	0.14459	NA	2
BALF	86	Glycerophosphocholine	257.1	C8H20NO6P	Glycerophospholipid metabolism	1.40055	0.66027	4.07707	0.100112	1.34902	0.686991	0.667116	0.00362304	0.207302	0.761668	2
BALF	673	Linoleic acid	280.249	C18H32O2	Linoleic acid metabolism	76407.9	22079.1	2009.67	6513.14	1908.88	0.000434009	0.000121929	0.264296	0.0699958	0.334282	2
BALF	13166	2--Hydroxymyristoylcarnitine	387.301	C21H41NO5	Lipid β-oxidation	20642.1	2184.5	1	1	2104.38	0.000423131	0.334282	NA	NA	0.334282	2
BALF	222	Palmitoylcarnitine	399.333	C23H45NO4	Lipid β-oxidation	45333	9475.12	1	1	1	0.000104312	0.00678862	NA	NA	NA	2
BALF	5065	Oleoylcarnitine	425.351	C25H47NO4	Lipid β-oxidation	39883.7	7344.25	1	1	1	0.000318354	0.0274834	NA	NA	NA	1
BALF	13205	9-Decenoylcarnitine	313.226	C41H83N2O6P	Lipid β-oxidation	3.42439	1.5962	0.100128	0.187529	1.90142	0.00109305	0.384359	0.049218	0.0978253	0.200262	2
BALF	13332	3-Hydroxy-5, 8-tetradecadiencarnitine	383.269	C21H37NO5	Lipid β-oxidation	25103.9	12243.6	1	1	3418.38	0.0001	0.00115127	NA	NA	0.334282	2
BALF	13330	3-Hydroxy-cis-5-tetradecenoylcarnitine	385.284	C21H39NO5	Lipid β-oxidation	46817.9	21821.6	1	1	5031.5	0.0001	0.00173088	NA	NA	0.194765	2
BALF	13334	9,12-Hexadecadienoylcarnitine	395.306	C23H41NO4	Lipid β-oxidation	28163.3	37286.9	1	1	1	0.0001	0.00017996	NA	NA	NA	2
BALF	13129	Glutaconylcarnitine	273.118	C12H19NO6	Lipid β-oxidation	27312.5	26216.6	6075.67	2246.29	1	0.0001	0.000172423	0.0889433	0.301936	NA	2
BALF	5066	Tetradecanoylcarnitine	371.305	C21H41NO4	Lipid β-oxidation	95813.2	83035.4	13424.7	26263.4	10967.5	0.0001	0.000117454	0.0241512	0.0001	0.0473474	2
BALF	13207	9-Hexadecenoylcarnitine	397.32	C23H43NO4	Lipid β-oxidation	40032.8	35797.6	6128	1	1	0.0001	0.0001	0.0231772	NA	NA	2
BALF	6461	Linoelaidyl carnitine	423.334	C25H45NO4	Lipid β-oxidation	94980.6	93796.6	4872.5	1	1	0.0001	0.000193127	0.264296	NA	NA	2
BALF	13340	3-Hydroxy-9Z-octadecenoylcarnitine	441.346	C25H47NO5	Lipid β-oxidation	95602.6	89366.8	7495	1	1597	0.0001	0.000371864	0.0253921	NA	0.334282	2
BALF	62	L-Carnitine	161.104	C7H15NO3	Lipid β-oxidation	0.13625	0.266838	0.771449	0.422346	0.870839	0.00165862	0.0143371	0.456024	0.0806024	0.64501	1
BALF	201	L-Acetylcarnitine	203.118	C9H17NO4	Lipid β-oxidation	0.734304	0.495177	0.784412	0.466006	0.954143	0.00598139	0.000150266	0.00263543	0.000163657	0.694364	1
BALF	444	3-Furoic acid	112.015	C5H4NO3	Organic acid	1.79729	2.82223	1.11707	1.35607	1.06872	0.00543952	0.000124484	0.56048	0.0349836	0.682413	2
BALF	159	Phenylalanine	165.081	C9H11NO2	Phenylalanine metabolism	1.68892	0.718086	1.07223	0.800322	0.705613	0.000806714	0.0551172	0.528538	0.0814854	0.0389604	1
BALF	512	Acetyl-phenylanaline	207.09	C11H13NO3	Phenylalanine metabolism	17.9178	12.811	3.72011	0.100747	1.8548	0.000230095	0.000163235	0.271537	0.368846	0.690987	2
BALF	714	Hippuric acid	179.059	C9H9NO3	Phenylalanine metabolism	0.113947	2.36803	1.93272	1.35505	0.792034	0.000102354	0.00785135	0.0605825	0.281272	0.0699255	2
BALF	10383	LysoPC(16:1)	493.32	C24H48NO7P	Phospholipids catabolism	5.90827	2.37415	2.09803	2.35329	1.36556	0.0027984	0.00566546	0.000341822	0.000839534	0.174662	2
BALF	10386	LysoPC(18:2)	519.334	C26H50NO7P	Phospholipids catabolism	6.82798	2.57764	1.73442	1.20926	0.743394	0.000352271	0.000677852	0.00573147	0.235888	0.201756	2
BALF	10395	LysoPC(20:4)	543.335	C28H50NO7P	Phospholipids catabolism	8.54287	2.11646	1.28656	0.643189	0.418239	0.000171849	0.109384	0.641614	0.542123	0.325786	2
BALF	10379	LysoPC(14:0)	467.303	C22H46NO7P	Phospholipids catabolism	2.15382	2.41465	2.21093	1.38254	0.929357	0.000120031	0.00340436	0.000152111	0.0119276	0.58178	2
BALF	10387	LysoPC(18:3)	517.317	C26H48NO7P	Phospholipids catabolism	13385.4	14193.2	4124	1	1	0.000113955	0.000939485	0.0891815	NA	NA	2
BALF	10397	LysoPC(20:5)	541.319	C28H48NO7P	Phospholipids catabolism	39577.4	21892.9	1	1	1	0.000344879	0.000402917	NA	NA	NA	2
BALF	10380	LysoPC(14:1)	465.284	C22H44NO7P	Phospholipids catabolism	48749.5	55700	14943.2	1491.14	1	0.0001	0.0001	0.000880608	0.301936	NA	2
BALF	11496	LysoPE(22:6)	567.335	C30H50NO7P	Phospholipids catabolism	4.42971	3.3298	2.32303	0.841693	0.541393	0.0001	0.0001	0.00204684	0.398396	0.00392234	2
BALF	11517	LysoPE(20:4)	501.288	C25H44NO7P	Phospholipids catabolism	3.50007	2.37998	1.79616	0.896458	0.820408	0.0001	0.0001	0.00373119	0.385616	0.0472982	2
BALF	11503	LysoPE(16:0)	453.288	C21H44NO7P	Phospholipids catabolism	24256.9	18240.1	4696.67	1	1	4.99086e-10	0.000113224	0.0890903	NA	NA	2
BALF	54	Bilirubin	584.261	C33H36N4O6	Porphyrin and chlorophyll metabolism	18007.4	30428.6	1	1	1	0.000341893	0.0001	NA	NA	NA	2
BALF	1008	Biliverdin	582.248	C33H34N4O6	Porphyrin and chlorophyll metabolism	16734.6	26376.2	1	1	1	0.0001	0.0001	NA	NA	NA	3
BALF	28793	Glutaminyl-Aspartate	261.094	C9H15N3O6	Protein catabolism	4.45204	1.10524	0.404377	0.641344	0.895152	0.00182901	0.746703	0.0822665	0.274283	0.886126	3
BALF	28981	Methionyl-Proline	246.102	C10H18N2O3S	Protein catabolism	23579.1	28586.2	3707.33	4300.93	1704.12	0.0001	0.0001	0.0888297	0.0586635	0.334282	3
BALF	289	Uric acid	168.03	C5H4N4O3	Purine metabolism	0.608188	0.100042	4.17391	1.15689	1.36773	0.164413	0.0001	0.000172424	0.656562	0.163887	1
BALF	292	Xanthine	152.034	C5H4N4O2	Purine metabolism	0.635353	0.118055	7.82213	3.70474	2.43997	0.245357	0.0001	0.0001	0.0001	0.000252548	1
BALF	157	Hypoxanthine	136.039	C5H4N4O	Purine metabolism	6314	1	205674	145867	51452.2	0.301936	NA	0.0001	0.0001	0.0017598	2
BALF	195	Inosine	268.081	C10H12N4O5	Purine metabolism	1	1	33211.7	34369.4	5904	NA	NA	0.000448933	0.000101017	0.0636683	2
BALF	133	Guanosine	283.093	C10H13N5O5	Purine metabolism	1	1	1	26282.9	5068	NA	NA	NA	0.000176723	0.334282	1
BALF	58	Cyclic AMP	329.053	C10H12N5O6P	Purine metabolism	4.40406	6.46487	1.91123	1.20954	1.471	0.000463522	0.000111909	0.177248	0.738571	0.483407	1
BALF	89	Cytidine	243.086	C9H13N3O5	Pyrimidine metabolism	17.0805	34.9968	5.63186	4.36595	3.92443	0.0001	0.0001	0.0262346	0.000118027	0.0266741	2
BALF	14	Deoxycytidine	227.092	C9H13N3O4	Pyrimidine metabolism	6.23873	6.12169	2.91218	1.80543	1.09446	0.0001	0.0001	0.000248125	0.000173192	0.457389	2
BALF	296	Uridine	244.071	C9H12N2O6	Pyrimidine metabolism	4.0144	4.01246	4.24963	2.03215	1.7667	0.000876902	0.000464895	0.00133635	0.0298348	0.288193	1
BALF	300	Uracil	112.027	C4H4N2O2	Pyrimidine metabolism	11621.9	49668.4	22803.8	6646.21	6616.88	0.0217531	0.0001	0.00309316	0.0132934	0.068341	2
BALF	252	Sphingosine	299.28	C18H37NO2	Sphingolipid metabolism	3.6074	0.661485	0.968349	0.100099	0.445164	0.00047172	0.553145	0.95775	0.0534881	0.310447	1
BALF	10169	SM(34:1)	702.56	C39H79N2O6P	Sphingolipid metabolism	10.1138	7.61122	6.15605	0.100023	1.57548	0.0001	0.000306148	0.00991893	0.0453355	0.486884	2
BALF	1547	Corticosterone	346.215	C21H30O4	Steroid hormone biosynthesis	5.6105	2.30728	1.96901	0.891295	1.10062	0.0001	0.000101724	0.00341386	0.625721	0.578904	1
BALF	1476	3-Hydroxyanthranilic acid	153.042	C25H47NO4	Tryptophan metabolism	10567.3	6352.75	1	1	1	0.000128451	0.0206643	NA	NA	NA	2
BALF	929	Tryptophan	204.091	C11H12N2O2	Tryptophan metabolism	1.96538	0.967281	0.865405	0.621067	0.721474	0.000599174	0.889828	0.219084	0.00581428	0.0571618	1
BALF	671	Indolelactic acid	205.075	C11H11NO3	Tryptophan metabolism	23836.5	29209.1	9110.5	1	1	2.09294e-06	8.30591e-09	0.025044	NA	NA	2
BALF	2302	3-Indolepropionic acid	189.08	C11H11NO2	Tryptophan metabolism	3.16824	17.8667	12.2262	3.74425	0.923286	0.217246	0.00370498	0.00790766	0.0119136	0.925701	2
BALF	336	3-Hydroxyisobutyric acid	104.046	C4H8O3	Valine, leucine and isoleucine degradation	51.2689	0.100497	1.68825	0.100497	0.100497	0.00156308	0.334282	0.685144	0.368846	0.334282	3
BALF	11756	Acetyl-leucine	173.108	C8H15NO3	Valine, leucine and isoleucine degradation	3.90447	3.13385	0.416923	0.969893	0.952932	0.00859775	0.0124143	0.421533	0.967164	0.956116	3
BALF	687	L-Leucine	131.096	C6H13NO2	Valine, leucine and isoleucine degradation	1.80685	1.05664	1.0869	0.715734	0.709132	0.0246347	0.798409	0.737414	0.211935	0.205646	1
BALF	883	L-Valine	117.078	C5H11NO2	Valine, leucine and isoleucine degradation	1.3908	1.0057	1.00934	0.663851	0.657123	0.0247105	0.96718	0.952536	0.0218636	0.0240364	1
Serum	13189	3-Indole carboxylic acid glucuronide	337.08	C15H15NO8	3-Indole carboxylic acid metabolism	0.150129	0.677363	0.794386	1.08597	0.683104	0.000121491	0.0660614	0.238894	0.624445	0.02293	3
Serum	6111	12-HETE	320.243	C20H32O3	Arachidonic acid metabolism	1.72414	1.24465	0.721975	0.975649	0.741502	0.000429317	0.0830068	0.00107454	0.764178	0.000448913	1
Serum	333	Isohomovanillic acid	182.062	C9H10O4	Catecholamine transmitter metabolism	0.100481	0.100481	5.49343	1.0681	0.100481	0.337049	0.301936	0.0117839	0.956671	0.337049	3
Serum	28700	Alanyl-valine	188.119	C8H16N2O3	Dipeptide	0.278919	0.837434	0.984824	0.977175	1.09205	0.000723256	0.0665357	0.872087	0.785393	0.264281	3
Serum	894	Vinylacetylglycine	143.058	C6H9NO3	Fatty acid metabolism	19.5253	0.100521	0.100521	0.779651	2.44362	0.00865432	0.301936	0.377374	0.862896	0.483859	2
Serum	701	Hexanoylglycine	173.105	C8H15NO3	Fatty acid metabolism	33284.1	1	1	2384	11675	0.00437728	NA	NA	0.368846	0.0199246	2
Serum	10730	3-Oxo-tetradecanoic acid	242.188	C14H26O3	Fatty acid synthesis	13.5932	2.78904	0.5167	1.2722	5.11443	0.00214946	0.000130611	0.000164637	0.082133	0.0194338	3
Serum	387	3-Hydroxydodecanoic acid	216.177	C12H24O3	Fatty acid synthesis	2.80971	0.934148	0.52342	1.28028	1.05294	0.00356195	0.692038	0.0001	0.0403581	0.822753	2
Serum	560	5,8-Tetradecadienoic acid	224.183	C14H24O2	Fatty acid synthesis	3.35414	0.893063	0.623434	1.42885	0.716908	0.000327274	0.511336	0.0174812	0.182785	0.0681263	3
Serum	872	Tetradecanedioic acid	258.19	C14H26O4	Fatty acid synthesis	0.100069	1.23809	1.72818	1.11446	0.87306	0.0181586	0.62528	0.122041	0.822545	0.808734	2
Serum	4889	Ganglioside GA2 (d18:1/9Z-18:1)	1090.72	C56H102N2O18	Glycosphingolipid metabolism	0.100011	0.12227	0.732632	0.567757	0.691297	0.000170438	0.000170409	0.218812	0.0250514	0.137666	3
Serum	2024	Imidazoleacetic acid	126.042	C5H6N2O2	Histidine metabolism	1.60912	0.866424	1.29544	0.924068	1.19985	0.0109397	0.337614	0.0712794	0.59676	0.142828	2
Serum	61708	13-HODE	296.242	C18H32O3	Linoleic acid metabolis	1.53943	0.768645	0.741663	1.0365	0.486585	0.0323366	0.193067	0.107159	0.762812	0.00199037	1
Serum	201	L-Acetylcarnitine	203.115	C9H17NO4	Lipid β-oxidation	2.41191	1.29792	1.04256	1.2948	1.73765	0.000299794	0.263951	0.870764	0.314101	0.0300743	1
Serum	5065	Oleoylcarnitine	425.351	C25H47NO4	Lipid β-oxidation	5.86888	1.63332	0.100072	1.75431	1.85674	0.0109527	0.340992	0.0253765	0.264208	0.307487	1
Serum	552	3-Methylglutarylcarnitine	289.152	C13H23NO6	Lipid β-oxidation	12.4707	1	1	1	1	0.00217338	1	1	1	1	2
Serum	41993	pivaloylcarnitine	245.162	C12H23NO4	Lipid β-oxidation	2.67639	1.17937	1.388	1.68131	1.97385	0.0198942	0.657493	0.426458	0.166357	0.0641652	2
Serum	13127	Hydroxybutyrylcarnitine	247.147	C11H21NO5	Lipid β-oxidation	13.2082	1.47674	1.28494	3.86807	4.51084	0.000152568	0.710895	0.837065	0.135743	0.246065	2
Serum	991	2-Aminooctanoic acid	159.129	C8H17NO2	Organic acid	0.397841	0.528677	1.23829	0.854662	0.83973	0.0001	0.000167414	0.0617332	0.0055025	0.00346953	2
Serum	210	Pantothenic acid	219.11	C9H17NO5	Pantothenate and CoA biosynthesis	1.91425	1.04771	1.03234	0.996016	1.34554	0.00182214	0.802341	0.888092	0.986017	0.123122	2
Serum	714	Hippuric acid	179.058	C9H9NO3	Phenylalanine metabolism	0.120747	1.05939	1.60524	1.60621	1.32152	0.000135569	0.811089	0.0342702	0.218075	0.11128	2
Serum	11482	LysoPE(20:1)	507.333	C25H50NO7P	Phospholipids catabolism	0.257536	0.808116	0.894788	1.12222	0.828088	0.000129175	0.292754	0.508915	0.395483	0.166836	2
Serum	10393	LysoPC(20:3)	545.35	C28H52NO7P	Phospholipids catabolism	0.174538	0.469629	0.848192	0.921472	0.934613	0.0001	0.000134276	0.0693928	0.290362	0.376868	2
Serum	11477	LysoPE(18:2)	477.286	C23H44NO7P	Phospholipids catabolism	0.353614	0.709045	0.760605	0.866336	0.724662	0.000563519	0.0711218	0.207558	0.337509	0.116549	2
Serum	11513	LysoPE(20:2)	505.317	C25H48NO7P	Phospholipids catabolism	0.372283	0.718893	0.912759	1.00354	0.935017	0.00188341	0.0381629	0.276385	0.958606	0.318439	2
Serum	292	Xanthine	152.032	C5H4N4O2	Purine metabolism	159837	1	14143.5	11452.5	5908.43	0.000116414	NA	0.29969	0.368846	0.337049	1
Serum	157	Hypoxanthine	136.042	C5H4N4O	Purine metabolism	274998	1	50782.2	54295.6	1	0.00096272	NA	0.13941	0.0889891	NA	2
Serum	12089	SM(d18:0/18:1)	730.606	C41H83N2O6P	Sphingolipid metabolism	4.58583	2.09115	1.52567	1.25322	2.21243	0.0001	0.0164024	0.00304125	0.133815	0.000206952	2
Serum	4971	Glucosylceramide (d18:1/16:0)	699.565	C40H77NO8	Sphingolipid metabolism	7.77091	8.90202	2.27625	3.85247	6.73709	0.0206093	0.000914636	0.471933	0.147341	0.0188213	2
Serum	1383	Sphinganine 1-phosphate	381.264	C18H40NO5P	Sphingolipid metabolism	6210.14	53340.1	6595.83	13356	19163.6	0.337049	0.0001	0.29969	0.0791807	0.0556112	1
Serum	277	Sphingosine 1-phosphate	379.249	C18H38NO5P	Sphingolipid metabolism	0.986542	1.67148	1.12391	1.31422	1.30187	0.93225	0.00474713	0.163593	0.00330159	0.0443924	2
Serum	94	Citric acid	192.027	C6H8O7	TCA cycle	3.17156	1.85349	0.980267	0.948889	1.19225	0.000127078	0.0001	0.850084	0.671783	0.0876669	1
Serum	684	L-kynurenine	208.084	C10H12N2O3	Tryptophan metabolism	1.91568	1.91465	1.34633	1.22513	1.25082	0.000135199	0.00119847	0.0525751	0.0925619	0.172653	1
Serum	978	4-(2-Aminophenyl)-2,4-dioxobutanoic acid	207.053	C10H9NO4	Tryptophan metabolism	0.10955	0.798125	1.36979	1.49835	1.29906	0.0088534	0.590358	0.310586	0.206415	0.420815	2
Serum	2302	3-Indolepropionic acid	189.078	C11H11NO2	Tryptophan metabolism	0.154792	0.501214	1.31031	1.18395	1.05554	0.0001	0.0141709	0.12107	0.203842	0.73687	2
Serum	197	Indoleacetic acid	175.067	C10H9NO2	Tryptophan metabolism	0.463318	0.911237	1.25846	1.31657	1.00842	0.000144309	0.467427	0.0683621	0.0924086	0.936657	2
Serum	734	Indoleacrylic acid	187.063	C11H9NO2	Tryptophan metabolism	0.100057	0.312942	1.36515	1.13623	1.15839	0.0001	0.00093026	0.0526854	0.219241	0.202676	2
Serum	682	Indoxylsulfuric acid	213.01	C8H7NO4S	Tryptophan metabolism	0.434748	0.470261	1.33602	1.01479	0.919011	0.00686099	0.0114783	0.338141	0.949222	0.66067	2
Serum	10328	Tyramine glucuronide	313.124	C14H19NO7	Tyramine metabolism	0.100018	0.473541	0.936534	0.734805	0.894615	0.0001	0.0017755	0.751128	0.0610114	0.410328	3
Serum	1999	Eicosapentaenoic acid	302.227	C20H30O2	Unsaturated fatty acid synthesis	2.215	0.493842	0.30428	0.268965	1.10127	0.000192214	0.00266469	0.000876622	0.000152699	0.413597	2
Serum	407	2-Hydroxy-3-methylbutyric acid	118.063	C5H10O3	Valine metabolism	1.59391	0.971856	0.930324	0.608608	0.705996	0.0393997	0.863039	0.666609	0.000196868	0.00857321	2
