# Supplementary material for: Metabolomics Investigation Reveals Metabolite Mediators Associated with Acute Lung Injury and Repair in a Murine Model of Influenza Pneumonia
Source: Sci Rep. 2016 May 18;6:26076. doi: 10.1038/srep26076 (PMC4870563; doi:10.1038/srep26076)
Supplement: Supplementary data 2 [file srep26076-s3.xls]

## Sheet: Lung_positive mode
Compound	0dpi-1	0dpi-2	0dpi-3	0dpi-4	0dpi-5	0dpi-6	0dpi-7	0dpi-8	7dpi-1	7dpi-2	7dpi-3	7dpi-4	7dpi-5	7dpi-6	7dpi-7	10dpi-1	10dpi-2	10dpi-3	10dpi-4	10dpi-5	10dpi-6	10dpi-7	10dpi-8	14dpi-1	14dpi-2	14dpi-3	14dpi-4	14dpi-5	14dpi-6	21dpi-1	21dpi-2	21dpi-3	21dpi-4	21dpi-5	21dpi-6	21dpi-7	21dpi-8	28dpi-1	28dpi-2	28dpi-3	28dpi-4	28dpi-5	28dpi-6	28dpi-7	28dpi-8
233.979@1.0012745	159751	105578	87031	129176	80874	84906	97377	65587	103739	145236	71031	71901	83872	92107	67076	102678	181722	81088	153051	108990	101196	80408	81792	140768	95800	93683	63771	79717	47062	111859	105363	85419	76978	75934	94124	98611	77452	163741	108667	111131	71195	93619	69802	63797	79412
146.0191@1.003625	66027	56178	60610	39695	45024	62358	40971	54744	42802	33048	36299	48668	34936	1	53499	1	1	43274	1	1	1	29854	1	1	51116	36052	54395	1	42793	1	1	24759	1	1	1	1	29927	1	33164	42559	44546	1	47542	64324	54660
166.1069@0.9997714	1	1	1	50486	21883	1	26295	17222	1	1	1	23850	81182	1	1	1	49748	1	68629	58758	34161	121827	74110	109079	1	75223	50772	17529	1	134060	1	99172	111510	34694	100047	74733	81704	39022	97028	1	27559	132202	16389	37411	1
188.1118@1.00236	24613	22942	23579	26344	20918	19256	20737	15436	36570	42263	48041	35236	50712	42961	45304	85162	54715	32643	53621	36216	37345	45604	47482	74605	56783	61751	54054	87415	75809	32585	1	29065	19742	27367	35047	27315	23355	49277	25652	30425	34940	39997	26569	26208	29684
135.0524@1.0150975	98108	1	57342	37323	1	44050	26532	1	1	14494	74510	65610	17400	10206	1	122960	84711	90305	1	97444	66411	123482	88767	95686	45377	22372	97446	1	77270	74462	106118	92060	38879	1	71108	1	26734	24954	1	26128	20426	50282	26825	75121	57713
203.1131@1.0371568	5477214	5300288	7204064	8185926	7185993	4483086	5455544	5578171	8449529	8936842	9733838	11282008	8743049	7871745	6491756	8601824	9139781	8972434	8182314	8969005	9553596	7550984	7760496	8716462	7573025	9542196	7690084	6211612	6405303	15954537	18777058	15772978	17172252	15397789	12232281	12208322	9854488	7430527	9798466	8459517	6699608	11684189	13426403	11190785	9545008
688.1942@0.96088886	1	1	1	1	1	1	1	1	1	1	1	1	1	1	1	1	1	1	1	1	1	1	45661	1	1	1	54273	62592	1	1	1	1	1	42424	1	64857	51611	1	1	1	1	57823	1	1	1
175.045@1.0515001	63021	61500	61521	86856	71819	33667	62182	46835	137171	151065	148406	71228	169606	114115	79285	48578	131395	50417	91550	1	1	109735	90183	1	61692	32886	46948	47264	1	1	1	1	1	1	1	40559	41162	55598	1	56478	42208	1	1	1	46078
815.2547@1.0531379	1	1	1	1	1	1	1	1	1	1	1	1	11789	1	1	17024	15805	1	21416	1	1	1	19730	22630	10737	25341	19703	38916	16454	40882	35247	13797	17318	33908	31124	32258	19244	10619	1	1	1	21294	25447	15300	1
112.0255@1.0559803	280455	267106	251264	281574	206376	242562	252409	196961	318729	372321	349904	310244	342109	355072	321132	764875	591657	617098	569648	559732	529108	617730	542502	579588	454095	497864	512510	488222	453978	754056	667627	698319	657485	613198	556149	552324	586727	625021	574205	515506	489275	616371	593947	592832	553653
132.0227@1.073549	341897	349945	302859	333877	275883	310293	343040	195706	389204	416489	402570	338511	431432	358343	388021	908211	637337	454282	630395	465079	411930	415707	482048	837228	669771	791827	753497	842106	797920	605194	557642	539694	431375	460958	534879	450041	428481	610005	418869	384017	448210	589834	424163	397010	404227
103.0443@1.0743333	154385	160082	134008	150994	123985	141639	153960	88337	174266	189032	183613	153753	194565	160161	173057	405807	288160	200587	283417	208717	188675	189832	218986	376509	301526	354428	339197	374646	364502	274227	253067	246244	197422	207321	234001	201267	189504	276026	193859	173090	195273	263249	188220	179036	178487
149.0495@1.0740196	3643992	3620078	3134432	3412978	2801541	3164793	3440629	2012205	3993101	4272750	4101198	3472659	4278353	3597808	3819394	8975208	6235716	4539878	6165926	4662511	4142682	4217878	4831872	8288615	6570016	7609051	7305128	8068693	7672274	6127485	5630795	5303632	4359228	4553850	5177153	4484646	4318285	6181644	4352945	3909603	4414628	5805457	4227807	4049436	4017453
440.0997@1.0995336	27098	16487	1	18474	44557	1	33343	1	21041	1	1	12250	50352	41752	1	187057	120176	51950	131061	207999	52150	44405	66529	135639	113602	142396	48657	259340	126304	416146	276231	249118	242066	301781	299614	309005	315400	291162	275244	185719	128396	364932	306932	224688	253335
349.0889@1.1019644	79868	14755	73333	45507	26310	1	1	16964	1	1	1	1	1	1	1	1	27389	25702	56570	26476	1	71172	1	127569	1	1	73375	25165	1	1	227511	20067	30520	24968	12668	13474	1	1	1	1	1	1	17747	10699	12881
209.0503@1.0983332	26621	28698	31010	31435	22348	19259	26043	1	56041	48165	39334	49955	39657	40077	30713	1	35012	21180	24848	35886	35152	32915	1	25147	28058	23356	20621	1	1	1	35324	29891	1	30863	1	1	1	16664	21668	17794	1	1	11903	1	12627
225.0705@1.1002445	17675	1	11577	10640	1	1	1	1	141351	145728	261044	115786	207919	142382	154843	113008	89765	43027	52193	72524	64971	69610	61447	43653	21029	28581	29966	34636	30197	28445	28601	31145	20934	20206	20390	19445	17961	20767	1	14891	12104	22293	20398	16495	16177
323.0471@1.0986412	1	1	1	1	1	1	1	1	1	1	1	1	595607	289767	530248	921112	247314	563619	551149	570803	485168	444296	718997	1138592	587064	1099574	670251	1100060	720477	327697	649099	694491	280645	421666	201913	730844	151619	385636	260489	462603	359899	256284	179390	166743	337779
750.0652@1.1027296	25905	1	26068	22639	23427	16946	27789	16376	1	1	29492	1	28146	1	25269	1	1	25045	21256	1	15207	10165	1	32696	27933	39111	24233	26463	14517	1	11295	14914	10406	11584	1	21081	1	11699	20558	30984	27668	13468	1	1	17948
227.0862@1.1156472	20866	22956	16272	19521	18101	15331	23866	11374	66116	101726	83338	53802	90762	78647	104110	162447	104595	67220	64861	51229	59664	93630	58935	60534	37509	41537	49686	81110	80367	61944	35147	48375	20340	21895	40719	27553	25779	97125	25611	23976	28879	35485	26606	20291	30597
427.024@1.1038823	552805	799229	599543	889836	808788	589339	266269	546150	868638	730710	610702	534553	140493	251793	529117	128810	298565	492457	410106	176443	357497	229674	70641	361036	525834	423840	326680	273751	167732	354987	220574	199591	327593	314369	262347	419006	325152	399009	740993	678150	671232	393822	248045	449299	510315
200.041@1.1158621	538779	54896	385628	202531	92302	1	1	86013	1	1	1	1	1	1	1	74574	1	50774	150985	65390	1	169916	52265	405068	1	1	158886	1	1	32588	1312959	53688	100820	71333	35186	53589	1	1	1	1	1	1	42865	1	41351
249.0503@1.119	1	1	1	31298	21570	21485	36704	1	17670	32278	34490	1	51779	17419	28967	1	1	19964	30130	50916	62846	51253	72068	36869	46499	35787	14697	1	1	1	1	28087	24802	38704	1	1	1	1	44669	27772	14756	47431	1	1	1
307.0788@1.12702	1283739	1093647	619172	1007408	266006	433880	441238	567930	895731	1010266	393840	488948	188073	46610	259322	880885	917139	1724851	322139	124391	135815	743836	133216	1555875	981312	125364	924231	1	693139	1835191	427650	1045869	522866	93646	267507	139490	408261	646999	2299939	1592875	1804433	813775	130760	729718	719184
850.2431@1.140706	1	1	20548	1	1	1	1	1	1	11305	29933	1	15853	16319	16954	1	11167	1	10847	10482	1	11722	15532	22748	21094	30038	28930	13764	15047	14810	15840	17677	13577	23094	1	16906	1	1	14737	1	1	29424	13183	11567	15417
279.1278@1.1433251	1	1	116479	125174	46220	1	32170	53080	1	1	22667	62179	66164	1	1	21901	21041	47053	20125	26273	26665	66382	50029	71249	1	68506	93726	14880	48785	108687	38147	122953	235405	38437	78571	27229	37980	1	145434	1	13717	99054	27015	33425	1
347.0604@1.1456999	3398811	3214854	1475997	2220143	4642447	1540092	1766481	1146981	3943716	730928	1319259	2328113	1754370	359605	713910	83434	221146	192263	218246	156749	378901	438693	107809	103492	232058	129202	328585	142461	1	211917	203840	126101	238621	233672	94673	325621	230015	205886	448633	276705	198901	474416	164806	413217	433865
147.0342@1.1518444	512860	313656	298680	329354	141337	134173	173379	270569	128246	254209	224041	24761	81184	186254	181872	107918	87714	69043	96579	387725	355606	141037	125703	157912	257798	67333	71168	60008	63526	64784	209973	71995	1	102491	1	1	1	52541	56010	68188	19174	38542	1	1	36098
188.1117@1.1541817	13855	17940	13028	13685	16613	11798	17465	1	31282	18737	23907	1	24836	1	12585	39711	27179	15595	22122	11190	1	18643	1	30861	27799	24082	21842	23276	22832	26155	24361	20945	1	16874	1	11479	19571	23233	19714	21545	18627	29911	13548	19102	15381
168.0259@1.1628039	506444	376933	383140	333500	252108	363567	530116	213214	544278	693844	733504	690567	736921	921317	695506	1653015	1460202	1212411	1343165	1079592	668255	974136	858425	909427	586272	695323	776111	853568	583766	1428109	1126610	1137429	973662	856772	1145488	1221309	658206	922530	776120	799586	766425	932367	1042913	960662	872758
192.0236@1.2019411	157719	168967	198622	149665	126280	111422	105668	310276	238146	237912	230543	208663	214645	165439	165535	99739	143169	101554	114201	157027	140288	158050	95856	182749	179267	157400	130547	100972	51128	138976	171003	145542	107288	146443	27126	70468	63328	71024	123039	123165	47076	105585	57647	48016	64338
116.01@1.202294	55131	43999	51464	50056	47259	33525	40957	25164	68157	63255	57442	71231	70982	65232	54030	55550	59488	46715	56324	51887	54700	53889	58063	56510	54480	61474	49130	56801	34711	48273	66477	53777	58083	56284	36484	41697	46011	39261	46917	44186	31428	48866	40750	43415	40823
405.1654@1.216375	1	1	1	1	1	1	1	1	1	1	1	1	16453	16097	1	39422	29677	23999	28366	30006	1	26034	1	37741	1	30721	36056	33608	1	25099	29805	30282	26212	28018	21589	17657	20467	1	1	16163	12163	23521	19462	21807	15712
554.1381@1.2146305	1	34722	39956	31887	23052	32139	23342	24514	32011	1	31868	1	21869	20738	21769	1	33230	37988	32757	37805	37660	32381	40348	1	42130	42708	47431	30823	37411	62471	63901	67065	66408	62422	47813	45029	47163	31572	40039	37028	26678	59567	54853	58930	44729
249.05@1.1916667	1	1	1	1	1	1	1	1	1	1	1	1	1	1	1	1	1	21968	1	1	1	1	1	1	1	1	10174	1	1	1	1	1	17077	1	1	1	1	1	1	1	1	1	1	1	1
257.0987@1.2331628	52117	47380	1	45264	1	1	1	1	53493	53318	51885	53303	41855	37963	1	30829	36772	18108	28888	38976	38024	39843	16256	1	37637	41383	39605	28685	15237	30339	1	43993	39653	51725	30427	23419	20084	36658	46859	57621	17633	46765	45879	49247	25240
204.0244@1.2378918	1	16433	1	1	13262	23026	1	19185	36231	34102	36090	62708	1	19735	24520	31038	1	26904	1	1	34843	29384	30690	1	1	23239	42141	22353	27868	45521	36147	43140	44908	27556	30559	32272	33463	1	1	32233	31786	34001	39115	49006	37781
483.2607@1.2333335	1	1	1	1	1	107229	1	1	1	89111	127348	117985	109709	84868	104669	1	1	90932	74776	103642	110224	1	1	1	91712	93390	91879	77466	87608	1	125713	90729	1	89070	1	1	74609	1	1	76877	76801	92966	78967	87003	79363
363.0534@1.24434	1003873	1287387	753671	1340707	1325974	869397	477253	667097	1638737	263527	868043	1136941	600657	209576	336164	20420	46485	29433	31933	35573	47684	33428	36522	1	26794	18069	40824	13531	12055	23204	26131	21161	37622	27576	27508	32442	28070	36984	45702	39369	27270	50871	35133	36266	26953
483.2575@1.2814374	1	69304	79564	65721	60840	119729	71889	1	88000	80443	130260	109405	102903	1	1	97835	97729	82632	73017	1	1	1	1	102323	81722	87100	82851	1	1	100107	106461	81339	76844	78308	55585	1	1	73343	74001	68572	67626	1	1	1	1
462.0285@1.2908376	1	1	21041	1	1	1	1	1	1	1	1	1	1	1	1	25978	18778	16179	17752	16275	18395	17778	17737	54016	43597	26103	24600	21290	23450	34331	37758	31360	28115	24620	17890	20030	24735	27562	25477	21296	17193	25737	19687	22864	19340
136.037@1.29	13379954	14486918	15498289	14602238	11660470	13324240	11823292	11262905	14234922	14968172	14917044	14255529	13387049	9915092	12545339	21082700	17266696	16926250	18072564	18353272	18834996	18100408	19419176	22057060	19600388	21416816	20128820	18914852	17848620	24549834	24786620	23786976	22243290	21314260	17063796	18670840	19145064	19984788	19645666	17571912	15005892	19891612	18565084	19662380	16948936
342.149@1.2967418	1	1	1	1	1	1	1	1	17487	19025	21630	1	16919	16993	14795	67157	37094	23163	34077	34633	45623	64897	39767	46351	1	27035	24866	37448	1	21865	35694	35571	14153	1	19982	1	1	1	1	11591	1	19884	1	1	1
264.0991@1.3601537	1	1	1	1	1	1	1	1	1	1	1	1	35599	12747	36752	1	414276	169346	1	1	97732	98616	18503	1	1	302841	153212	24725	1	1	177696	55263	262773	30041	31724	28004	70461	1	1	1	1	29482	28826	1	54527
129.0408@1.3645881	391442	400505	363875	452355	339504	406474	339746	418829	475749	620376	539805	857791	446160	647991	659295	905534	888961	959833	874068	1010706	651488	504451	696839	600558	971929	527787	684597	494810	716475	905350	850175	772313	865459	1155291	1017677	697017	1341149	837416	919308	740819	734147	1028700	1088582	1177187	936414
261.1169@1.3371766	89880	137644	90935	107944	224032	82838	147910	93206	95470	78024	50653	59925	85561	47855	56798	70260	84025	94497	176703	107409	103937	58948	112472	54975	96893	83489	39924	74622	40098	168562	142142	105849	104784	82450	72818	107146	107537	101030	124160	76382	62494	86801	73735	80686	64147
281.1068@1.3457452	39323	40966	50331	45155	35140	36427	30360	30759	53566	59813	67899	68368	55823	43695	60538	64426	56565	52462	43407	51853	58009	55420	65192	74295	52846	67946	70966	62349	63502	60614	68203	72599	55359	49329	47993	40231	40183	73507	61937	49937	46878	56988	63595	60150	53288
247.1385@1.3637646	183383	278211	210238	266185	198503	175520	190591	202523	658046	675481	471837	822321	890004	761616	359898	811485	737534	457141	491762	674757	550683	417902	296791	411453	459074	472399	256746	309463	205420	1435763	1457055	1129445	1378430	1422321	1079197	718331	716336	428866	565642	553555	222277	1110364	944655	586815	643826
129.0411@1.3645881	391767	400505	350767	440956	339037	402705	331826	418829	475347	622578	540499	867477	449049	659126	659295	880586	862164	961652	865197	1016442	652048	528849	696839	597451	953424	528123	684294	494810	716354	907399	850753	765386	866032	1176573	1012263	697767	1346069	838813	906794	740819	733298	1022394	1082250	1178698	936414
264.0987@1.3622257	1	1	1	1	1	1	1	1	1	1	56252	72046	30117	32696	90073	540220	410605	167365	1	103781	246820	1	32092	43953	19572	39468	157014	1	1	228489	171970	73312	31429	63036	64078	1	64341	113334	44902	1	1	103955	50555	29340	1
289.1205@1.3982155	168871	157139	181034	197530	126726	163237	174838	139385	176129	430194	224390	395825	362205	619781	432034	134621	127524	121177	119659	227137	112058	140583	118621	130785	84890	211450	136645	122613	95538	244291	218752	244077	253404	180075	162475	157469	169786	130842	255398	150328	148258	222836	288925	215152	219801
122.0466@1.4051567	8039967	8587768	7961340	8166740	8136489	6924070	7465856	6118185	8026301	7910711	7477648	7516107	7321521	6244765	6128305	8683074	8579475	7197927	8463448	8244269	7650560	7183066	8092570	8247457	8210275	8788585	7577910	7727785	6346519	9960026	9557608	8789140	8840915	7920823	6465843	7758821	7303302	6494468	8609526	7287758	6679897	8214001	7671063	8495676	7127344
188.1124@1.4184417	18286	18205	23161	17363	17931	1	16390	1	41820	49130	57258	1	53485	18284	36231	55068	50168	39158	23566	25556	39517	69167	1	57011	39258	28896	40451	22320	42270	31915	22267	37611	22258	1	1	1	1	31808	32926	41346	26016	43404	17783	39462	26421
296.0947@1.4534893	23438	55484	40903	36658	22289	45936	31108	23638	47252	50386	50863	19962	35195	17204	35938	91883	70128	55153	39875	20757	13294	32262	19416	61737	52706	42947	58188	29404	34469	23215	19298	23702	12555	1	1	1	1	35093	31686	34745	35617	16108	13644	18108	22030
555.1194@1.460475	41597	47148	91311	64035	29976	53511	105065	134634	80605	184506	141582	164735	84253	66055	112150	28229	62866	87701	44438	24945	49753	59271	51732	47849	74235	46373	71416	1	21341	10600	1	1	1	11250	1	1	1	1	38942	21292	15548	12676	1	1	1
309.1263@1.4628181	15219	57654	32995	35707	22654	36210	28469	21935	50148	69651	51455	12163	38852	12672	27917	69762	67901	45850	41858	15310	1	27168	10423	45097	58805	43544	56257	29991	24912	21058	17930	25050	12309	1	1	1	1	29133	1	22481	24222	16963	1	14796	12687
317.1084@1.4565688	273564	282173	281298	287632	248816	255335	230096	220219	307108	301444	308433	305520	281006	175938	231877	585288	388336	360194	406460	459340	432224	363074	448325	537636	453360	581520	524285	528592	479752	603170	653234	567574	515526	513463	439461	417587	483018	500529	402331	338434	297240	539276	414256	412708	353020
164.0447@1.4688632	373327	409818	402357	425553	398960	378524	407100	249953	470263	557060	535427	436557	589388	465027	493945	1004168	745510	565103	726468	696876	599346	607307	619605	912608	816875	929803	890420	991850	943509	745839	708442	658209	564078	655491	666371	546871	612694	704598	515891	491071	528411	818738	567345	521337	519915
181.0715@1.4688631	4405477	4675779	4557354	4746864	4377642	4213586	4415662	2814105	5478615	6179712	5949815	4925652	6329456	4976459	5304205	10844085	8098035	6214949	7715307	7411891	6378529	6543979	6599465	9971502	8762942	9689931	9263524	10141234	9480927	8270218	7704936	7271883	6141729	7016317	7077010	5874069	6531099	7795217	5760710	5507097	5790921	8557799	6154578	5631220	5619093
282.1166@1.4743752	1	36794	25776	24665	12306	25017	18119	11795	25443	39537	29459	1	22197	1	16443	41087	40731	25605	23771	1	1	13433	1	24722	37160	26611	38434	20429	15297	1	1	12700	1	1	1	1	1	14192	15412	12194	15045	1	1	1	1
439.1177@1.4713877	162175	46560	52800	49382	31956	10771	14647	15952	19525	13195	29461	22813	1	17220	16261	37072	30588	54743	28866	35504	16131	26019	27539	43378	41588	37795	48911	59105	47712	27089	62391	32228	29514	62096	21805	35400	18279	1	19710	26676	12249	45275	42615	21543	44621
357.9813@1.4796864	20171	19027	19891	16213	10848	17353	14732	12109	21231	20078	24373	21538	19365	15970	19351	43181	40749	37211	31184	26164	26189	30622	28441	36027	35035	23303	27886	21129	22272	38716	33837	32843	30923	25414	26638	30348	22322	33488	32452	30401	30168	24923	28708	32917	29825
152.0317@1.4815098	2875481	2675167	2829500	2489820	1998649	2564191	2404853	2145013	3103917	3177313	3510841	3353372	3039588	2852199	3119363	5378364	5098170	4804486	4129507	4020106	3784832	4407547	4335612	4136244	3335521	3454474	3675446	3156346	2885289	4964916	4674867	4531153	4388194	3743649	3642626	4259096	3245957	3836584	4216915	3755245	3892017	3492394	4224719	4518448	3881377
174.098@1.4992443	1	30408	27136	25752	23070	20350	27225	1	46575	55378	56327	17716	57064	36268	45383	66084	67429	30467	55531	20229	35462	35074	22342	51300	65511	66683	49601	1	56376	23653	1	27470	17250	30178	20352	22590	20327	45290	27744	30518	23602	37733	1	18780	1
743.0617@1.4713438	123884	198075	160780	225650	92630	148576	1	1	220766	202515	147044	209654	120309	1	1	1	86618	148309	23144	1	1	1	70801	68411	118521	61085	183409	1	1	165490	60821	172949	165302	62189	1	1	1	1	304886	194412	229509	104054	1	1	1
131.0931@1.5741173	3027539	3253888	3495405	4340294	3486553	2601519	3056210	2394480	4531025	4680328	4491003	4124390	4821129	4342541	3460897	6541233	4827676	4529738	5223846	4200253	4624515	4816030	5036648	5532728	4600973	5597698	5138900	4939451	5077520	6041359	4903028	4260530	4953938	4962917	4739451	4696599	4064283	5739790	4661431	4026017	4466006	5608058	4783118	4200314	3762734
85.0886@1.5741173	693304	761299	823336	1052366	836939	681130	724934	567592	1051391	1112020	1078885	1007252	1176730	1046203	825313	1557845	1188837	1102985	1303855	1025977	1122912	1162979	1249028	1341871	1158950	1386562	1270277	1225130	1269425	1521719	1198981	1167820	1253548	1231069	1160624	1130181	985000	1392829	1125265	967712	1086783	1387027	1175758	1001365	904681
267.1285@1.5684509	33734	36010	44476	46566	36293	37406	29146	35816	39400	35069	38135	31243	27321	17927	24963	59031	40328	45836	51289	52359	49743	54213	64378	57860	49271	57155	59855	47288	46427	72600	75359	61622	60734	56570	47960	59961	49603	66427	58294	42703	42434	53045	52526	52908	39409
205.0376@1.5367799	1	164604	74683	327978	284028	115879	297123	81544	235260	467687	231557	241354	411280	492835	251456	264894	339590	262038	312001	412496	386519	215881	358962	352950	406715	525774	278249	315057	656925	421005	218813	428657	319019	672388	313130	345759	391096	467663	265979	298856	192267	579379	358502	357418	487433
555.121@1.5462189	41597	29517	42731	20825	29976	53511	109160	129946	43869	101325	54814	76793	25834	21814	27920	14088	26085	37573	17740	1	22026	17631	51732	12958	40617	16202	31533	1	1	1	1	1	1	1	1	1	1	1	38942	21292	15548	1	1	1	1
491.2268@1.6275101	19836	53571	27297	58655	55287	46569	50248	22802	74928	97588	73187	1	61772	32146	48376	30644	27237	10704	27510	23144	33187	33663	28590	57626	65516	67272	61568	54722	52424	28082	11942	29582	13651	32602	1	35098	23802	29917	32592	20140	12456	81097	12267	16137	26065
260.1332@1.6444402	45162	58132	51498	53101	54521	45061	49269	41728	53004	49637	39427	60495	41722	32763	36610	34969	35823	35483	1	45341	38678	26874	18852	18273	62473	53352	18998	41134	31342	35510	93330	88534	76921	73259	66215	60511	66128	50004	59910	47587	37860	32590	67036	67834	53691
267.1275@1.6347961	20621	36010	44476	46566	36293	37406	35831	35816	28784	33814	28012	23488	25056	15507	24963	70900	40328	45836	43369	33608	1	54213	44541	58036	35550	41892	55069	48807	51580	78195	80985	45372	44026	53739	47098	54463	1	58912	48094	31654	36964	67647	42831	52908	39409
85.0888@1.675961	1886445	1855008	1892021	1904674	1779607	1804169	1848388	1178260	2263458	2075886	2068604	2044803	2347119	1751327	2016207	3510094	2793395	2092135	2502781	1892477	1993074	1901569	2291689	3533956	2826656	3342830	3377565	3166479	1457309	2736617	2960239	2606185	2565362	2202119	2192582	2068191	2240527	2471638	2154439	1963363	2043711	2820284	1956927	2276498	2207196
131.0937@1.6696666	9002879	8509316	8748279	9589184	8514781	8670687	8558682	5646818	9748295	9668690	9808818	8533477	9958974	7964666	9228360	16148223	12892177	9703056	11572543	9583099	9174236	9835969	10827846	16128388	13110368	15023582	15143090	14546214	5218461	14130849	13732437	12769987	11842033	11296369	10046763	9397493	3994037	4786912	11061791	8935821	10747442	13214941	10440739	10338852	10179235
244.065@1.7212747	419701	280298	433319	224986	161106	204637	226350	196874	434219	561234	488099	477173	358327	548613	490996	223999	223178	287709	209190	319289	322068	312297	360121	265332	304570	307737	219451	255698	165348	243634	277224	265486	231882	248402	134418	217334	136523	219288	221904	263094	121052	184103	192090	213295	119794
175.0814@1.7956469	1234310	40938	326599	229736	55144	1	12180	78964	1	1	1	1	1	12506	1	1	1	24118	67169	15778	10288	53456	13978	185965	1	1	43487	10024	10924	1	340583	12117	17130	26321	1	21277	1	1	1	13246	1	13679	11296	12141	21099
663.0937@1.7875654	24683	47210	23618	29317	38862	29624	73788	22912	56995	58475	44637	44151	56017	1	45473	15553	35424	35080	31309	58348	65693	50627	45571	22097	46466	30649	29791	24373	24164	40694	28576	35808	36008	32876	1	1	43782	1	37187	28738	23705	51583	1	34155	32972
347.0576@1.8079606	161689	143202	131282	163972	219251	141572	230955	101741	191610	96986	164334	126527	211942	115585	188855	515951	142981	139147	296540	84464	115203	102771	245227	678087	349114	605696	414856	684864	649158	154863	221326	232272	120556	183829	288913	551818	94901	389456	125233	206919	385484	220768	148016	120370	226600
155.128@1.8328978	50376	55424	40081	46581	42267	59711	43316	39707	74723	70441	64009	42328	32349	28239	37884	43971	54208	40545	42685	1	15966	17604	15565	1	24299	44705	61020	44594	38425	72545	78452	64888	72152	61729	38318	74314	66104	31347	84540	86853	64278	81281	57250	70289	58116
1764.4891@1.8859688	1	1	33170	13312	1	1	1	1	32928	29846	52534	32361	48680	1	35132	13439	20667	11107	1	13999	15611	21612	1	57052	30158	39947	34098	10451	17948	17488	24516	40553	19004	23001	1	1	1	1	22790	1	1	27193	1	1	1
337.0612@1.8982767	1	1	23824	14164	11626	13386	11935	17948	22451	1	44277	1	44064	11584	61001	62905	26343	51463	27886	78342	74448	74987	67289	50622	22544	32390	33060	27281	22695	24380	30759	54963	27145	32391	11263	27587	17824	18324	28699	26723	18585	27488	13948	30514	24364
321.0942@1.9143921	152265	190123	238201	162211	134837	173186	138412	117685	214285	84940	179980	273939	99516	103130	96036	178616	197666	215599	187196	207416	196701	118897	199280	289897	189449	250895	280873	161576	143765	388130	428825	348914	407531	256131	249825	225314	173859	115595	184702	172950	74676	202623	287986	275857	177250
483.1035@1.9337839	95751	125253	40451	132250	115008	98035	114734	76364	51657	51185	77433	79495	62209	45673	51806	58418	57882	31151	45447	90102	91344	82118	99149	54094	33579	62408	65255	55084	119272	73040	86472	97788	64455	75200	127055	166830	124536	92756	27844	102466	51085	66816	153319	152004	107887
612.1441@1.9349607	27194656	7148786	9150694	6977218	29466726	25679912	28755746	20418424	12491034	12878714	19188248	17284252	15652114	10256306	12302410	13716456	13500452	9350794	8778027	18947612	19778594	16302105	20613106	13686075	8787278	13929560	14592739	11330081	30124308	15988510	17967364	20476730	14152603	15658102	32096212	40407440	31175486	26308190	7983192	7703929	14658539	14206905	37878952	37217536	28187762
615.4485@1.9325265	1	1	1	1	53471	1	48682	1	1	12790	1	1	1	1	1	43212	37510	1	1	1	51257	1	1	1	1	68423	21503	1	1	1	1	1	1	43058	1	74650	1	1	1	42735	16318	22052	68866	27425	1
310.1099@1.9695317	61713	87464	71580	71970	41106	79220	53544	40752	68888	89417	79300	36072	56284	24408	51133	73264	71230	63932	44573	22941	15164	34333	20720	101967	99449	68279	110012	37345	1	36005	46874	35422	25375	15129	1	1	17746	51348	57946	52212	71500	34809	1	28493	39406
1926.5405@1.9586667	26484	24256	51184	42841	15410	11152	14683	1	40907	29742	65191	19447	43362	16517	42016	1	14915	14062	1	11144	10940	21543	1	48328	30352	19967	26048	1	27156	1	12374	35813	16367	12773	1	1	1	1	33507	16234	1	26113	1	10466	11829
615.4486@2.0296428	1	61013	28909	1	1	1	1	29632	1	59043	1	24159	18640	1	1	1	19929	1	1	1	1	18931	21598	24479	1	1	16337	1	1	1	1	32597	1	23300	1	79837	1	1	1	1	1	1	1	1	1
483.0985@1.9858823	95751	125253	40352	132250	115008	98035	114735	78585	40610	33258	49719	45866	36248	49338	51806	43273	41115	34853	44401	42964	34681	38544	41871	41010	23813	44156	30316	47633	119272	62550	60497	54380	38845	33061	127055	166821	124536	92750	27844	102466	51085	27606	153319	152004	107887
612.1444@1.93544	27203770	7151231	9153050	6978542	29474898	25688606	28761436	20424584	12493438	12882630	19192776	17288300	15655273	10259695	12305764	13719563	13503864	9353077	8779861	18951010	19782208	16305061	20616424	1	8788892	13932113	14595999	11332267	30132868	15992101	18604958	20481268	14155478	15661759	32104612	40414116	31183408	26316488	7985135	7706854	14664245	14210295	37889864	37227708	28196116
363.0503@2.057729	63737	15779	1	32724	39745	1	75100	1	30235	18954	40569	21902	73875	44301	44355	195792	45767	32659	109707	31835	33599	23539	108443	168023	66100	191488	75937	271190	188718	37135	63061	41105	36609	80512	131993	200945	30991	143395	15915	36687	97815	41321	63562	26018	41863
175.0273@2.132706	828665	660976	349572	582337	326527	606714	529489	332826	747257	1118796	821904	393374	584094	633702	1030298	772094	788226	676882	845228	905209	935727	716441	766469	840137	1365871	649885	713033	537743	927465	557488	591522	593246	349240	852112	325231	454047	557776	861948	748906	1250992	662978	830776	575314	836555	968368
626.1585@2.1909602	25812	1	32259	1	1	1	1	1	1	1	1	1	1	1	1	1	1	1	24192	1	1	1	1	11775	1	10372	38561	33418	25984	11495	18944	19826	1	13508	22092	28675	27417	19743	1	1	1	11394	28514	29956	21803
217.1281@2.1874704	257103	179767	250936	214512	155475	272350	184719	146445	354654	496545	344663	449221	214062	335956	301689	648512	506178	340422	381074	849393	396701	294133	353318	487550	418445	344262	262308	243084	362746	991223	882351	754319	789841	625412	1003012	611502	539245	432770	518671	466776	317794	943819	604113	532644	553126
220.0814@2.2081635	12611	13555	15627	16465	11089	13304	10119	1	38711	41138	54739	47909	54071	34720	60346	69034	55778	35859	44858	59300	46776	84035	53923	29840	20855	36232	32885	34036	26399	1	37873	31614	23669	21300	24977	19693	16112	14724	13375	12032	12444	17756	19234	16903	15081
626.1609@2.2002919	25811	1	32260	1	1	1	1	1	1	1	1	1	1	1	1	1	1	1	24192	1	1	1	1	10776	1	12953	12401	33418	26102	11434	12147	10290	16914	13252	22091	28677	27420	19744	1	1	1	1	1	30078	21803
238.0907@2.2672	13560	47792	1	1	1	1	1	1	47102	35410	34036	1	37107	1	1	148843	97812	48150	79106	1	1	1	1	49965	35149	61648	38725	82955	1	27923	1	35854	1	1	1	1	1	54007	1	1	1	1	1	1	1
338.1122@2.3055751	137587	230355	171287	213658	196741	134524	184553	191932	227153	198509	166602	193338	241078	173995	180627	132822	116072	198649	103403	59710	199964	171752	195213	95979	189714	176605	184101	1	28255	29403	10814	11782	1	1	1	1	14022	1	27213	53058	37184	1	1	1	1
384.1151@2.3044286	1074908	1659815	1243613	1510484	1375807	895002	1257219	1233990	1682047	1455207	1237330	1427817	1699405	1240687	1259971	1030537	861546	1447970	756459	459284	1406083	1227810	1367846	741487	1356490	1285252	1273239	44708	180312	214302	79495	94152	16466	1	20377	1	92025	41498	202145	350339	241024	23437	13169	21204	50063
293.1425@2.4997938	1	1	85055	90709	72078	1	1	40657	1	1	1	31229	39299	1	1	1	28212	77868	34313	48424	52920	45900	92755	112629	1	119733	209930	1	44739	187079	68664	278590	468354	72295	151604	41862	56647	1	256026	1	1	208049	1	29681	1
727.1715@2.6280289	1	1	1	1	1	1	1	1	13243	19711	1	25949	20499	14417	16708	18343	23457	14211	16794	1	37630	31122	37891	24935	17655	27119	28571	23530	18030	30043	41923	46675	30120	35896	1	1	15160	1	1	1	1	29472	17732	18210	12762
774.1933@2.7537074	1	26816	247093	140406	98447	29767	72488	65842	1	1	17025	21336	137130	1	18645	28595	33835	48210	28899	1	73605	98447	99747	1	19608	85233	53927	30948	34400	1	83821	30333	1	67762	94703	1	63887	1	170092	15961	14869	94215	51072	36044	18437
379.0986@2.7456667	283074	604088	225935	241637	55566	136166	47846	37138	139575	124598	112162	84235	77599	22584	48511	491421	185815	580591	111496	66208	76935	201360	82865	416822	126637	55452	233335	30935	61895	378247	160039	217304	141668	45577	80450	72061	76922	92921	409454	85914	151759	123684	38598	106967	83763
627.3055@2.7703745	1	1	1	1	1	1	1	1	1	1	13060	1	1	1	1	59418	34045	1	31861	1	18086	22899	1	42124	17964	32562	28104	30652	56352	20567	20560	23919	15461	12230	1	1	1	35548	1	1	1	17379	1	13258	1
727.1681@2.8113785	21896	10166	12125	1	1	1	1	1	14862	13632	16497	18013	1	1	1	20511	18724	14410	14821	22675	23355	19519	21388	22816	17843	17664	18886	17058	1	28098	31721	28675	25219	24290	1	17187	13178	1	13241	1	1	19558	11536	14049	1
834.369@2.8667002	1	10854	1	1	1	16218	1	1	1	20697	11146	1	1	1	1	1	1	1	1	1	1	1	1	11283	15210	10420	19236	1	1	1	1	1	1	1	1	1	1	1	1	1	10090	10255	1	1	1
379.0973@2.8474207	229830	610987	11621	32361	54171	13886	1	1	102312	13707	18554	17319	1	1	1	483471	19781	34735	111060	10427	13545	64677	82023	1	19160	54806	35293	1	1	39086	13537	46572	17337	1	78160	80512	12963	1	35115	17624	19227	28087	1	17480	23501
238.0939@2.884778	1	1	1	1	1	1	1	1	1	13027	13792	12671	15694	1	1	19166	14942	1	16152	1	1	1	1	17698	17079	28328	22702	31679	1	14235	21328	14644	1	1	1	1	1	1	1	1	1	15282	1	1	1
151.0474@2.9212549	269961	352970	503610	364683	207336	368943	350204	391075	488960	585775	632707	699015	552796	656977	706179	116080	424754	198617	248248	538955	496257	304548	425595	104023	267322	326165	162937	288870	115057	149806	212199	170754	395000	191838	118344	168600	96019	116257	270651	248424	89955	111766	202260	237798	73072
283.0883@2.921059	1298631	1571364	2133135	1586388	928771	1561275	1510519	1620482	2197486	2617066	2799900	2983686	2496149	2815904	2970945	573057	1934394	920411	1147844	2323628	2146179	1354024	1876920	489316	1217046	1462087	739985	1300284	525411	713551	956275	788213	1719091	868816	534111	753485	429558	538235	1202103	1096398	395399	506821	909006	1057796	319925
558.1307@2.932137	66529	64260	72679	53428	52408	64297	92634	45054	88575	92894	82854	57674	55183	78204	85718	22058	35021	31019	35820	68580	65779	48911	41628	41636	58022	45652	33557	31200	48338	26316	23869	39539	29695	31875	20159	28469	28736	32012	36834	61413	38653	28357	28242	29051	25020
136.0369@2.9386866	4524219	3860771	3924843	4285195	3966751	3004900	4204159	3335207	4821379	5355350	4424179	4630321	5231617	5384520	3757145	2751495	3258866	2644404	3809803	4455648	4934813	3642264	4367990	3063763	3409228	4100699	2921264	3806180	2481084	3403703	3349972	3404624	3880321	3310217	2187285	3186088	2784193	2579937	2885349	2909797	1866954	2661467	2751030	2683181	1762757
268.076@2.9385297	3444459	2887717	2936386	3178713	2910064	2129087	3118062	2333332	3802847	3983139	3468562	3540420	3760909	3880303	2853650	2029028	2399427	1890844	2718571	3426981	3506092	2691420	3016880	2240850	2540799	3116578	2110494	2774353	1782279	2534877	2469024	2495768	2850392	2382168	1497088	2258992	1944933	1861869	2058805	2076833	1284408	1865914	1895152	1879675	1200687
400.1168@2.9377918	30562	22134	23735	28536	24710	15571	27262	19971	31475	35149	28636	33047	35513	36729	23219	13946	18343	14623	23491	31723	32765	22609	27708	15903	19399	27169	16442	24307	12842	21510	20958	21814	28214	20542	11547	1	16025	12799	16944	15542	1	14445	14902	16286	1
347.058@2.9486275	144878	36091	41404	47129	43490	31327	64401	21484	37089	56064	78115	134873	99572	59449	60184	279131	301210	204931	221415	125891	127688	123701	139717	464831	230341	323718	365062	347613	477357	397153	345476	294220	251755	250975	340124	313650	254275	363509	265987	215429	331409	427522	304195	351875	372649
741.1831@2.9587998	219401	285009	363927	321573	195832	380639	275327	332317	242475	368769	219226	246557	101135	106616	148194	56606	87257	176339	82298	67022	123731	123928	79186	94429	180643	105246	153909	1	41582	45154	1	1	15304	1	1	1	1	20522	108140	63579	51391	1	1	1	1
741.1831@2.9596577	226935	293640	374029	321573	193058	382242	268006	335465	235034	361371	219414	251827	104814	108558	148638	56726	88494	172087	82148	64466	123694	120237	78287	92901	181677	104996	152140	1	40091	46500	1	1	1	1	1	1	1	1	105031	66170	54109	1	1	1	1
261.1542@2.9665294	248296	238806	278422	281162	281316	224285	265937	184058	247731	240550	192755	322978	177284	125585	192448	172865	174510	163056	254563	209747	132421	77885	171386	381891	378693	430966	336526	336580	321522	553787	609249	540441	622254	556349	407254	387937	395324	275238	339790	305504	228100	500009	451984	410123	366855
512.1158@2.97098	229310	442351	153588	281732	208346	274229	217750	206936	97399	155156	222904	22076	266437	174465	279660	1	209719	186397	225549	481736	430497	435149	406246	351881	399211	242524	27539	94462	266542	124105	19254	31670	44763	340361	62276	176053	35680	135123	249159	135054	46818	72191	21352	35635	53308
634.0838@2.9801044	42367	1	38172	29127	26819	41875	34880	37030	1	18344	47938	28893	47395	42691	53891	79033	49670	39851	50248	76998	53168	57349	84395	1	38087	66975	47304	32532	60306	23731	53427	44149	34311	58577	29583	51006	17457	44939	34739	44877	51474	45750	27659	30788	41858
738.3598@2.9814134	12853	51312	37009	49569	1	1	1	36811	58481	29309	1	1	1	19089	21698	1	21675	1	28761	1	12553	11575	1	1	1	50692	36304	46560	1	1	20811	25107	12937	16032	1	13324	1	1	1	10992	1	39959	1	1	1
132.0491@2.9891539	1	81962	50322	44550	1	1	1	1	153346	95420	1	55570	1	1	1	175279	1	100562	1	1	38864	1	1	132007	1	1	47251	1	1	136911	88662	51895	69564	1	1	1	25872	157850	78576	48504	51711	1	1	30611	21902
361.0731@2.9919593	182441	159008	149994	144533	152735	122078	239065	123269	127075	115381	63360	76084	88821	143831	74968	1	55800	61349	102045	59382	50103	37791	47795	74390	101567	89879	72939	142958	52808	110979	89771	94424	136419	97202	110656	139846	115782	1	105216	99746	80452	107576	134515	129838	102031
386.0747@2.9971957	20585	29214	25494	25245	23694	16039	24257	18262	23133	32001	30001	32006	39265	24832	23695	23910	25968	22228	25280	28122	24858	20626	27437	32008	41811	43771	33651	33641	25121	36187	42304	43981	36227	39012	28073	27195	31606	32492	37987	22431	24550	52901	32317	35163	29679
152.0538@2.9966574	20977	42868	1	98618	93704	32068	1	1	78060	1	1	158707	108581	42406	1	68341	1	85327	1	1	1	1	118665	1	1	100108	98538	1	43554	101831	110281	120407	1	116422	64419	72755	44808	64755	115647	68607	43241	94822	126083	132687	86298
650.0776@3.004387	19798	1	1	1	1	1	13797	10238	19690	12503	24395	20687	28015	32938	30870	42566	30555	13800	25167	65813	32056	27924	56336	25954	28752	42838	22064	1	42006	11131	25788	28238	21893	30039	17550	23400	1	24666	12271	21884	15707	18341	16590	12092	12938
338.0453@3.0022547	25330	24714	34143	26077	14029	24201	21189	18644	33796	36319	30255	33081	25897	35565	26193	29524	25817	24621	20517	31135	24823	30134	22135	30683	28239	30540	33263	27382	12776	31728	30220	29018	42811	23061	18530	17457	22786	12924	23233	18532	12516	17762	22838	29986	14704
191.0549@3.0127146	15810	17414	11600	17339	1	12387	10609	1	80187	73061	119820	92105	110273	82120	119884	338350	237661	134922	163913	190454	175299	261864	209724	71641	34849	71780	78044	75528	55547	81569	91712	84990	57004	45788	62381	40772	27451	23187	19786	18119	19741	22659	36539	28625	28140
208.0827@3.0134313	118554	139184	91697	132848	75618	91766	76165	50829	631730	588536	940317	705050	828796	611880	925365	2680189	1844173	1042532	1246865	1448163	1328562	1970966	1559419	577517	260905	563640	604764	563657	412352	667009	712560	637581	439675	331514	477326	293495	203197	183996	153250	141748	151320	165552	266980	208957	211056
216.1429@3.01065	1	21564	61654	23961	26023	11687	22148	11301	41229	45601	39403	1	44230	11037	28663	40780	42289	45526	14031	21180	31146	56706	1	79014	52707	27873	58643	1	69044	42308	18158	44090	23797	1	1	1	18356	1	48632	54040	49084	63973	1	38480	38654
269.1311@3.0256002	1	1	1	1	1	1	1	1	1	45698	56826	46228	60860	46483	1	107197	78161	51090	67955	54125	69033	90916	90324	61764	37581	57749	53248	1	60598	51833	74637	61347	50722	56830	1	1	35898	46686	28408	26899	24514	45350	1	56904	1
430.1267@3.039106	40378	42782	54023	57124	53024	28582	46476	28851	65194	85191	109520	90287	102363	98977	66222	1	43854	68426	71786	121809	131331	126723	144213	82521	94794	210892	140490	111026	47099	93600	158750	194838	232301	146189	1	53935	63194	1	60857	30242	1	80222	72636	68966	24944
652.0955@3.0576074	369523	266908	383390	268135	215072	278577	230786	266103	277894	114119	455245	244223	339371	94787	327210	497720	206254	362726	300821	275182	255739	269780	366967	723992	440301	571318	492819	543928	465564	224800	360917	462666	221168	256924	128416	351777	134897	281808	277417	410487	369056	253463	165706	168640	289698
554.1245@3.0540829	13410	10622	1	11104	1	11461	1	13028	1	1	16621	1	1	1	13310	16485	1	14820	1	1	1	1	1	25029	16455	19654	17539	19796	18957	1	12103	18020	1	1	1	1	1	10639	1	17658	17448	1	1	1	12748
618.2488@3.0546923	28861	1	14319	11505	1	12668	1	12179	1	1	1	12637	1	1	10596	1	1	1	1	1	1	1	1	11690	11374	1	10413	1	1	1	1	1	1	1	1	1	1	1	13116	14728	12931	1	1	1	1
764.3317@3.0701113	1	1	1	1	1	1	1	1	1	1	1	1	1	1	1	1	1	1	1	1	10787	12174	1	23899	1	1	26813	1	20248	1	1	1	1	11817	1	1	1	1	1	1	1	1	14265	1	14377
879.9031@3.0655413	1	1	1	1	1	1	1	1	1	38064	28706	1	32483	23873	24399	92559	75066	17993	34485	30206	66680	62914	30774	26331	10521	18459	14337	34144	33743	1	1	1	1	1	1	1	1	1	1	1	1	12851	1	1	1
293.1319@3.0699563	11595	1	26711	22030	1	17085	1	15532	28821	38129	24949	1	21240	1	10896	21177	17199	13005	16685	1	1	11599	1	17795	23851	1	23066	1	1	1	1	11659	1	1	1	1	1	14705	11274	12529	11078	1	1	1	1
1117.5092@3.0687497	1	1	1	1	1	1	1	1	1	1	1	1	1	1	1	1	1	1	1	1	1	1	1	1	11893	11737	14144	1	1	10559	14384	1	1	12068	1	1	1	1	11958	1	1	14463	1	1	1
266.1223@3.0794396	1	26380	22103	17439	15570	16052	12853	10942	26754	39812	25219	1	18441	1	13386	23948	25088	1	14618	1	1	1	1	15700	29965	20167	20475	1	1	12712	1	12332	1	1	1	1	1	21291	11887	1	10955	1	1	1	1
668.0922@3.07966	135160	69204	125107	80724	74431	77925	88491	98532	88613	38948	143661	77164	138628	58962	130964	106767	37688	125744	76649	104194	94244	90467	137218	235407	150111	218663	137398	227792	141485	45626	82896	112253	45395	57804	32894	115725	21983	80707	52917	107070	108690	50572	40300	1	63280
629.072@3.0826476	65298	34962	61133	40379	33325	40598	42046	46905	47881	19964	87085	44187	72981	20299	75599	91223	25144	68698	54794	61627	62575	57168	79242	151053	78729	124097	86832	122390	84896	24570	63243	76952	31704	39854	17230	63321	16730	36500	29372	54554	42589	31998	20450	19403	39101
1252.5048@3.1164243	1	24712	32267	35070	1	1	18596	16981	1	1	18092	1	12487	1	1	1	20187	14323	23746	1	1	1	18627	30561	1	12553	20068	1	18457	1	34746	18541	19763	10123	1	12352	1	17302	34743	36740	21993	18955	1	17953	17475
1251.993@3.1163423	1	27424	33430	36679	1	17205	18030	16568	1	1	20312	1	11797	1	1	20411	25943	17838	22585	13228	1	1	19364	29279	1	12362	23536	1	19230	1	33212	18384	19751	13902	10195	12175	1	15589	32959	37975	20565	20789	14828	18506	20943
366.1355@3.088981	120162	150691	141878	140304	116086	118731	109793	116301	235051	222589	306132	319026	244184	245133	204604	430009	351481	303401	233571	409356	389464	407091	351914	283923	208097	254804	269182	214932	194831	329089	339461	374438	327576	269487	211170	194614	194058	156326	191197	169292	129939	238246	236381	246730	181033
150.0879@3.0899153	32055	38431	25330	29006	34041	29300	33020	19068	68411	34059	32759	38486	32442	56079	34282	1	1	26211	23403	22562	32592	21527	19681	25103	19629	20606	22595	1	14992	27773	25751	26506	29364	29169	22628	1	28398	27317	33632	60628	27381	28788	32889	26355	38286
315.1606@3.1033525	18285	24324	17115	19131	16207	13053	18475	11363	32075	25372	19387	24363	33678	34119	22135	38220	44004	26765	23680	21584	23839	17562	19097	34058	26660	22641	25882	32134	24559	34537	36125	23809	26194	20578	24890	23095	21820	32094	28454	31067	22162	25733	28624	20951	26500
572.1269@3.1005685	40311	28291	32113	28008	25621	25961	22523	24141	40111	19088	54817	34659	38744	24565	43616	53159	33755	38011	29018	43193	41646	40003	60856	49924	44779	45283	42157	37451	38780	36528	41031	47275	34675	38796	18568	36405	20798	31924	34727	39292	24706	30973	26977	30670	32066
555.1206@3.112756	21010	1	1	17002	10535	1	29791	12421	21793	35404	19734	16897	13910	17771	30752	14065	27380	1	12689	35679	57393	26130	27265	1	36229	21714	24553	1	49992	1	1	24077	1	21824	19941	14805	14064	49772	18742	37396	14771	30873	15606	1	19406
644.1135@3.11647	171491	261644	134593	129991	108808	142069	117857	115919	181312	139735	169260	123296	116585	126307	123796	113893	101496	97539	126291	67588	67268	142411	80383	117078	120645	136841	165588	114585	66294	138402	132475	138186	163466	132490	91928	120941	148799	93470	87772	164784	48365	89887	139667	169964	188508
119.072@3.1214898	905378	990493	1087630	1052649	949662	904299	1019950	629309	1194480	1302623	1252246	1180233	1412633	1150887	1224752	2210256	1674166	1248740	1665476	1420395	1339182	1337430	1384917	2049372	1748094	2064758	1956347	2158761	2049428	1709304	1687663	1560684	1387099	1420838	1541559	1376097	1355095	1575521	1243004	1167051	1281793	1800067	1385807	1277998	1303028
165.0769@3.1214707	8211515	8513321	8963050	8670898	7842657	7471158	8184810	5223608	10298766	10884797	10266143	9725706	11420432	9057645	9470750	17687108	13823020	10407727	13040746	11255221	10523715	10363073	10993185	16754971	14339403	15935651	15137993	16136232	15493218	14332882	13660114	12629059	11351744	11403636	12090202	10959027	10423137	13335104	10192662	9473980	10219628	13848335	11007298	9986362	10094657
148.05@3.1223135	42600	45169	49857	45511	43454	40952	43544	28059	54376	58175	56566	54369	64601	48840	53673	101869	77765	58077	72511	61135	58857	57481	60579	96367	79882	91956	86420	96061	91510	79691	75164	70147	61503	63171	69783	60911	58612	73924	57024	51296	57254	80135	57497	57462	56985
218.1229@3.1179786	19625	35402	33666	20747	24959	19561	28865	16072	53212	65652	48550	1	38153	1	20095	27882	22801	16371	16044	21696	11313	29020	1	30837	26470	16395	23515	11756	13045	22819	14472	21729	17498	14023	1	1	18788	26119	22122	31067	22301	25779	15991	22405	16999
284.0705@3.1266675	38409	39516	33696	37728	29403	42801	40766	24538	75508	92047	128862	73748	118620	80972	98453	389796	318603	213180	219282	197780	201291	273204	220463	186753	110510	145888	153649	150970	131672	239151	172687	193581	164406	143943	145798	142719	124046	135006	123240	110312	101310	152189	149557	161335	123314
635.0651@3.1270645	17905	18652	26152	18825	16839	23532	15835	15732	19870	1	31093	15097	24893	1	25641	31881	23818	17994	20158	29958	20628	24718	38881	30231	21348	27596	24915	13179	27375	19399	28607	31137	17363	29661	1	22491	1	15590	20410	26918	22650	20052	10872	13445	23208
487.221@3.1335604	24274	18733	15441	21174	13994	14034	1	13900	29377	21421	29484	22328	31337	26156	20292	76681	65294	30810	74689	73905	54195	39359	98536	47344	29269	47082	40658	51646	38543	134809	140424	108681	179498	110352	67505	126399	71209	56641	45227	40141	14803	49521	74834	105458	42262
403.1119@3.1466897	1	1	1	57453	37562	1	42732	31971	1	1	1	52847	29804	1	1	1	1	1	1	41146	1	55372	53526	1	1	41622	57383	1	1	87947	66880	80864	102991	1	35692	104269	75347	1	43007	1	1	61635	25577	94897	37958
309.1659@3.135681	137767	1	134696	130056	115479	111463	134114	81492	186139	229415	275785	250677	279494	226342	240197	458623	395387	267034	366495	294620	312613	338580	391457	487681	285458	413148	419723	392473	543247	371514	426867	387761	296491	327896	310926	386776	231990	312506	249378	234950	206246	377366	274779	294081	246156
477.094@3.1518	36730	49122	1	59544	45291	27270	41220	41954	104428	108633	59437	69638	34564	37778	65611	62703	64106	63556	92520	41032	33021	26715	35385	66979	153114	97153	108997	99198	86466	78411	85172	72219	70340	93347	60690	58555	123611	134525	110804	111757	130694	142687	97548	110372	127628
612.1343@3.1598768	53773	33484	41521	33251	33539	27061	31676	32147	49532	21103	52487	47993	32651	28927	49285	35555	25454	45932	20542	58789	53088	43270	46615	51009	55215	50457	55208	1	34854	36846	45668	76944	58723	44744	1	22175	23750	29703	40422	55736	24573	36348	31047	26776	36228
642.2939@3.1553333	1	1	1	1	1	1	1	1	11098	10192	11889	1	1	1	1	1	1	1	1	1	1	1	1	1	20826	12208	14354	1	1	1	1	1	1	1	1	1	1	1	1	1	1	1	1	1	1
538.3099@3.1692	20067	1	1	1	1	1	1	1	1	1	1	1	1	1	1	1	1	1	1	1	1	1	1	37765	1	29485	28692	28597	1	1	44612	1	1	1	1	1	11256	19301	1	1	1	22849	1	1	14091
941.1792@3.1720667	23560	1	15220	1	1	1	1	10992	1	1	12755	1	10107	1	16308	1	1	11677	1	1	1	1	11242	23813	22577	19279	19483	11905	23790	1	12385	18243	1	10766	1	1	1	14549	13669	24028	16277	13500	11396	1	11236
596.1407@3.1790981	109836	78015	95352	86120	69482	73363	66983	75493	103366	36420	112367	100567	70025	32279	86526	65282	48897	123183	47954	104012	98503	79338	101378	106724	130943	108773	136612	63560	63390	86746	100336	177883	122100	92481	10956	42611	58447	55389	117279	142348	71275	85958	51851	79480	103433
319.1527@3.1858928	17582	20780	16544	24285	1	10543	14350	1	1	18177	1	1	1	1	1	36143	20652	13077	23199	1	19135	23115	1	47172	1	1	22452	1	21062	12689	44101	18689	1	1	1	1	1	18026	1	13037	13445	20272	1	1	1
232.137@3.1965647	17147	18155	20034	26278	16582	15715	19859	11808	29625	33019	28452	11906	25631	1	17371	30268	26712	30973	22151	21890	19261	32917	11912	35995	30063	20998	32622	16783	31807	25041	20364	33829	25336	1	1	1	18311	14594	33281	45940	33857	37801	13198	33568	26438
573.114@3.199392	35625	25318	30625	29758	24205	26297	24260	24077	34251	15412	49047	40644	37593	16490	39347	49365	26664	39751	34541	43370	43185	36330	56181	64824	55305	65532	57736	52316	47724	32807	44758	64021	44320	34590	12789	34910	19413	29904	32997	45394	28907	33586	22988	24637	30815
653.0731@3.2074888	103160	1	80486	51567	40810	45954	44069	47711	1	1	76668	1	60589	13392	50088	95128	1	56666	53140	37238	35836	39641	55595	140283	86137	115974	82387	129409	73451	30202	71307	66039	27949	39700	14553	56314	1	49809	34790	62779	56665	33366	19266	19395	38514
555.1005@3.2019315	35376	1	26919	17381	15419	18087	1	1	1	1	26373	1	19657	1	1	1	1	21410	14933	12947	12560	14915	1	42607	28164	37617	28778	41977	25463	1	22106	25112	1	1	1	1	1	1	14224	24683	22286	1	1	1	14793
364.1953@3.2255998	1	1	1	1	1	1	1	11700	1	1	1	1	1	1	22174	1	1	1	1	1	1	1	1	1	1	35326	26704	43663	1	1	1	1	1	1	1	1	1	1	1	1	1	1	1	1	1
627.2457@3.2213683	1	1	1	1	1	1	1	1	1	1	1	1	1	1	1	16513	1	1	11759	1	14401	14941	15169	14952	17640	28198	25825	1	1	12812	23786	12103	1	14495	1	1	1	11966	1	1	1	14370	10248	1	1
1142.9976@3.246	1	1	28620	26282	11831	10425	13164	1	1	1	56254	1	62311	47971	1	1	1	37115	82571	73763	134278	135088	72544	1	24198	45878	30409	72604	58492	1	29110	27425	11939	28597	19921	1	1	1	15811	18477	12509	36998	1	1	12965
583.29@3.2405717	1	10168	1	11750	11751	11283	1	1	1	17068	1	1	1	1	1	1	1	1	1	1	1	1	1	1	17692	16368	20304	1	1	1	29564	1	1	1	1	1	1	1	1	1	1	1	13689	1	1
1143.5074@3.2444446	28686	18880	18066	19308	1	1	1	1	33787	51226	44608	10799	50207	1	1	128186	106892	30534	66996	55265	106225	99937	57217	86054	22642	39239	28264	59875	1	21028	26257	22742	1	25987	17383	1	1	40316	14718	17600	1	32439	1	1	1
811.3912@3.2496736	39474	36012	70554	47280	31809	41078	44531	32991	40309	22123	46532	22995	50638	41331	37739	1	33267	17425	1	10834	44486	37783	30623	47753	1	45784	32496	38346	28007	31759	50503	29830	21785	30599	27874	1	16750	23365	20323	26048	1	28245	27178	20001	22699
202.1258@3.2604737	1	1	40641	32003	44190	26787	59775	33080	69000	60593	62452	1	56729	1	1	67743	57083	46545	35503	49758	1	46972	1	82495	51627	51429	51901	19342	49543	1	28450	1	35924	1	1	1	31657	1	54175	61136	44296	86755	28704	49121	40822
429.2863@3.264975	1	29765	11334	18784	27690	12386	19372	12389	27146	13988	15138	1	21191	12447	13142	1	12777	36119	19631	1	1	1	1	23868	42514	30643	38559	1	16512	11798	18357	12276	13208	13806	1	1	19139	1	22482	13891	13950	17874	24836	16220	14479
188.1129@3.2725198	21591	127205	58484	80513	95507	62992	101144	35995	192065	180612	191112	40101	208798	135406	152717	197201	246633	92038	226268	63798	143672	129449	68844	87708	165982	217682	112886	368736	109720	49133	40301	72197	42931	94899	51130	80549	59417	122563	74318	75108	1	117694	54193	59186	51578
279.1174@3.27332	1	1	1	1	1	1	1	1	1	1	1	1	1	1	1	238698	87302	60740	90442	1	1	86848	1	197106	100928	56549	90987	48577	161524	1	1	77554	1	1	1	26564	1	138328	1	78026	76370	84080	1	65583	61044
275.1673@3.2783027	1	1	17050	19158	1	16276	18000	11711	28384	28804	20705	25348	26507	30530	12921	27917	28834	18883	19009	18881	23485	1	1	1	26994	28253	24277	1	15310	68378	72014	65760	61578	75817	51552	37221	36855	1	35945	28825	15410	65364	46119	34700	31274
958.1143@3.284231	65035	52693	1	59810	45925	74465	39185	65373	47701	1	80664	39751	62445	1	77276	1	1	61211	51526	54500	41350	40205	79706	1	87299	123689	107040	115997	1	31814	1	87628	27186	21017	1	1	1	49927	64571	104531	97214	30321	1	28877	42878
327.127@3.277889	1	1	68594	78738	1	1	1	34608	1	1	1	33173	1	1	1	1	1	34909	1	25578	1	53626	1	52258	1	1	68871	1	1	1	24307	99364	132839	1	52848	1	1	1	1	1	1	72120	1	25455	1
266.0869@3.284266	30409	25571	1	28782	1	21115	19210	15683	32069	26632	41538	35496	37001	29438	37421	43541	49911	39863	38197	32247	24556	38942	37959	51846	34659	41838	47588	41409	43312	46670	55419	45204	42078	36742	39930	43120	27779	48985	36771	37620	36211	45450	48096	45990	40141
239.09@3.3266737	45916	58339	1	52450	66837	44385	60069	50872	52950	54982	58235	80489	73014	57250	46667	51846	54758	52481	59854	70663	56753	47932	62452	54757	69365	76023	57743	65393	49816	77873	84485	72853	79582	72440	59587	61409	63717	50455	56316	41256	1	61920	62390	60736	47562
1038.4458@3.3494284	1	13537	1	11453	1	23239	1	1	1	25441	12256	1	1	1	1	1	1	1	1	1	1	1	1	1	1	1	12054	1	1	1	1	1	1	1	1	1	1	1	1	1	12794	1	1	1	1
280.1371@3.3479998	1	64716	53549	32400	49677	50232	44263	16264	61907	104799	60209	1	49243	1	11214	20803	1	36737	20322	12944	1	1	1	1	38287	1	59838	1	1	25459	25331	21424	1	1	1	1	1	18648	42084	1	36274	30008	18081	1	23779
418.1238@3.359218	72028	87424	417794	240395	75367	408874	77126	178279	59644	34961	78285	208263	91521	1	75040	1	33796	95349	1	26190	22788	70536	1	52363	34178	37078	105490	1	46527	66394	158089	49322	86081	36327	23159	38185	53257	18856	111331	90850	99504	63569	53726	58474	37505
552.249@3.3708625	138785	64537	74875	94978	58213	52908	64561	36244	51491	77308	68422	45973	62923	29262	56595	38432	50027	39726	34752	32903	26232	27287	30796	104408	63372	55860	107879	29350	92092	49671	61239	41750	46758	43934	24128	36771	37490	44457	53292	64487	63954	85802	32658	54629	53174
222.0955@3.368902	28978	68375	36492	37104	34012	45505	41649	1	58053	47196	50829	1	51668	10627	24876	256509	139145	64067	117330	19047	1	49010	1	91872	60838	67383	49368	66806	49987	43254	30017	48653	1	1	1	1	1	93188	45335	48585	51149	42963	1	31789	34499
861.3996@3.369	52521	22214	37325	31519	16823	17319	1	1	15086	25971	15640	1	1	1	1	1	1	1	1	1	1	1	1	17885	17910	1	16112	1	1	1	20628	1	1	1	1	1	1	1	1	1	10910	15387	1	1	1
927.4434@3.3799999	1	12433	1	1	1	17122	1	1	1	27272	1	1	1	1	1	1	1	1	1	1	1	1	1	1	14851	11449	10564	1	1	1	1	1	1	1	1	1	1	1	1	1	1	12607	1	1	1
406.2122@3.3785827	1	1	1	1	1	1	1	1	1	1	1	1	16705	1	1	1	1	1	1	16102	16711	16280	28698	1	1	42280	28639	69161	57805	1	40406	23812	26592	41824	28279	32013	15872	1	1	1	1	23529	18437	15437	1
231.1434@3.4578424	320417	152677	378208	167829	123589	348697	241702	208432	484198	214000	558762	704017	373284	473450	416222	444012	533186	26130	52720	66209	35332	356270	423154	601611	370984	537388	27744	302266	374774	1336339	1497014	848837	940837	724561	1174349	69625	498658	259676	224153	411786	102401	103345	741744	478768	548786
397.189@3.4035103	1	22525	18567	16728	13994	20491	20666	10856	25780	30527	34303	1	33726	19457	25370	101494	46855	30922	44480	26519	32088	24787	25874	115668	65373	93310	79672	117098	98668	36661	34148	53461	27527	35418	38843	33929	27716	32601	37819	32174	33586	61521	28498	26517	30388
239.0688@3.4166667	119845	444968	511667	784771	824539	229690	581111	586507	1	451840	1028646	848389	1130120	523449	180588	205168	399161	602687	152601	381702	895406	1047472	1383973	145203	592387	1342520	1853207	1	571388	516078	1174858	1041145	1550344	974172	1	561922	616326	150166	600053	145089	256026	195837	641521	682171	715944
383.103@3.4360201	54680	46640	57327	60122	48746	22130	35548	27934	141761	136237	191657	205953	236254	378577	146384	226412	182553	102474	134400	261956	175767	139290	149691	65733	53620	80895	58211	105338	34256	139181	125942	93458	129189	67862	113646	64865	50061	59863	54420	41347	18646	76235	66078	70059	39639
219.1067@3.4534705	502144	1024952	680328	728263	1142479	470227	816901	604921	1065786	1212370	1091139	1406693	1145570	1307770	859590	989442	835108	844279	657986	1099477	1336700	1937979	1059941	645711	894458	970664	585319	807449	446042	1287179	980992	827220	697055	663193	685740	579545	830095	933582	774474	549458	454840	831644	750268	694818	586016
1436.5908@3.4542499	1	1	1	1	1	1	1	1	1	1	1	1	1	1	1	1	1	1	1	1	1	1	1	10276	1	11092	10778	10264	1	1	1	1	1	1	1	1	1	1	1	1	1	1	1	1	1
231.1447@3.4699197	318335	1	378208	167829	123948	348697	241702	208432	484198	214000	558762	381316	373284	473450	421766	444012	533186	368370	202395	1230998	566575	356270	315057	601611	370984	537388	364309	302266	374774	913877	1497014	848837	1133178	724561	689166	438452	498658	259676	224153	233407	102401	648358	741744	478768	543110
788.4125@3.4983497	1	41581	35220	45204	1	35030	33432	22248	50039	56258	71187	41253	46839	33515	48885	1	50294	53182	46337	18580	1	1	13709	67469	68052	53086	84520	29650	41542	27251	1	32271	29758	45222	23581	1	32899	1	62489	47339	37702	73046	1	1	42834
473.3115@3.4959998	1	10072	10580	15733	1	1	1	1	1	19269	11416	1	1	1	1	1	1	1	1	1	1	1	1	1	10844	1	15853	1	1	1	10009	1	1	1	1	1	1	1	1	1	1	1	1	1	1
253.0824@3.5940197	72472	201428	322269	391492	389499	107107	157330	198422	81890	296203	529346	602855	601646	218108	174587	146263	226876	389136	111171	349018	549254	609366	701175	109603	221028	365245	505410	189410	290967	197113	572987	570409	644792	352915	77852	266013	196600	63772	215802	84178	133315	149271	322562	398933	146009
194.1123@3.5145688	94943	162359	98305	137353	100302	109118	144230	82854	424555	123288	182953	164828	264599	422608	230249	124162	213400	125495	148632	147603	157932	132325	145323	161268	172807	171136	183743	166705	169392	244274	180986	214243	237330	194337	146761	197445	231011	224524	232448	254430	184277	214298	306431	188827	200199
663.1572@3.537392	662712	1498094	853957	1058229	2121777	655471	1135021	771537	1713032	1058191	874500	969627	917144	594931	727295	887361	788197	829172	1223597	769074	830645	666666	830629	1154974	1511716	1756322	1128330	1741503	883926	1356126	1417887	1299197	1189957	1303946	847364	1132183	1082519	1340003	1107527	875774	741043	1627403	1040345	1084724	1016746
565.1786@3.5374124	83042	171778	110553	132758	247531	97652	149671	106008	189098	128924	109824	124134	117404	83146	102750	105215	99530	107271	153148	103574	109042	91222	112230	136661	178774	202743	140070	209126	116623	154306	170384	155639	148746	165181	114561	143310	143498	158981	136513	113439	97955	198625	137833	144199	135435
228.1434@3.5404313	15231	46624	32547	47211	44316	22954	48326	22855	62429	76190	63579	20884	63738	46992	46969	86061	83602	45649	117015	43743	60576	58943	34261	71295	83086	117933	64743	193109	51330	29021	29876	39805	27810	52694	28935	51534	39393	68696	36017	31849	25052	54736	27967	26114	24568
717.0742@3.5367446	42021	83153	45862	49474	72043	38143	45982	40070	78777	49246	50831	44482	36896	29758	32021	46215	39756	43498	48852	35073	36970	31491	35267	60122	62205	59832	48388	53559	37468	69181	59850	55038	51494	54444	42182	43987	45996	70126	55954	43097	41945	61582	47486	48834	46130
1039.9507@3.54875	1	1	1	1	1	1	1	1	1	1	1	1	1	1	1	1	1	1	1	1	1	1	1	1	1	1	13414	1	13642	1	1	1	1	1	1	1	1	1	1	1	10803	11915	1	1	1
1039.4557@3.5484443	1	1	1	1	1	11017	1	1	1	1	1	1	1	1	1	1	1	1	1	1	1	1	1	17697	18127	1	23830	1	23519	1	1	1	1	1	1	1	1	1	11500	12689	14546	23162	1	1	1
614.327@3.572	1	1	1	1	1	1	1	1	1	1	28843	1	32784	21092	21095	1	1	20042	33526	19321	1	24126	18996	45281	33870	47858	37308	44964	47282	1	1	22816	10852	17243	21109	1	19220	36450	1	1	13989	1	1	1	15656
301.1838@3.5687659	28994	32593	31740	31138	29149	27661	27905	23403	30450	39674	28791	30515	28022	28575	30688	1	29510	25827	31514	28927	25806	31962	28378	1	30260	1	30153	1	30216	33066	32371	31542	30657	31704	31011	32339	30503	33272	31186	29647	26223	32609	31254	27721	31231
253.0832@3.5946124	72566	209084	320333	392545	389950	104836	149432	208550	1	296667	530815	606038	614456	217796	177180	1	232094	389136	110707	349018	545565	594401	685723	109962	221028	371464	508241	204509	281188	201691	580568	572872	647621	355009	77846	266013	192977	63130	225473	83955	128811	146240	311265	398933	145531
992.2015@3.6034448	43025	74130	25091	35523	74486	19348	45607	32695	81693	49613	59390	25534	71881	1	35882	67385	66126	30561	77192	59487	58987	67470	65406	1	21266	38684	14995	1	1	12653	1	22259	45006	1	1	1	1	35121	26956	22442	1	1	1	34968	1
222.0963@3.616076	1	27936	15053	1	17693	1	21573	1	41853	45551	50643	1	52882	38127	39972	80841	81252	29207	72022	24760	48239	42013	24854	31024	44874	65039	37862	124667	41044	19661	18959	26104	1	35197	18893	27974	1	35598	20011	22135	1	35879	1	1	1
333.1293@3.6115	14716	18358	14586	15860	1	17995	14169	1	1	14741	1	1	1	1	1	28735	20394	15781	1	1	1	1	1	24513	17896	16406	19506	1	1	18663	1	1	11425	1	1	1	1	21179	15459	15872	18896	1	1	1	1
467.228@3.623524	1	1	1	1	1	1	11938	1	1	29065	30126	14329	26882	22586	18045	187434	123162	33796	89532	41332	50255	54340	60792	89869	32454	56112	52917	73780	85140	32893	30872	31729	13541	28263	22396	27777	19589	38282	19054	1	16934	51097	15882	16562	18199
1089.9803@3.6355999	1	1	1	1	1	1	1	1	1	1	1	1	1	1	1	1	1	1	1	1	1	1	1	1	11938	10682	13160	1	20599	1	1	1	1	1	1	1	1	1	1	1	1	12225	1	1	1
601.2894@3.6506362	1	1	1	1	1	1	1	1	1	1	1	1	1	1	1	1	1	1	1	1	1	1	10540	13779	12114	20276	21548	16331	14854	1	12063	14245	1	1	10078	1	1	1	1	1	1	10577	1	1	1
204.0872@3.6557653	1813152	1836924	1901211	2424917	2266636	1853862	2089780	1411305	2545109	3239476	2918488	3154514	3046674	2681872	2237313	3401030	2549708	2245387	2618247	4144404	2590974	2363934	2242264	3838040	3424790	4034501	3832596	3797373	3682172	4625154	4251925	3450170	3367973	3728021	3280929	2724809	3182606	3548159	2599996	2498364	2218267	4238067	3172255	2655372	2865969
187.0608@3.6557457	407385	423068	446707	581018	543319	436640	499218	334187	577773	775668	700517	772137	738418	655045	546092	784325	607473	540392	632331	1032187	632332	566742	549095	900704	839800	1000529	951805	952236	916704	1123700	1050951	849008	823500	933212	813400	667566	798462	844523	618093	601775	531852	1055387	787144	652796	705834
1346.216@3.6553338	12549	1	1	16546	1	1	1	1	1	1	1	1	1	1	1	31167	29867	1	26906	10491	1	1	32611	1	1	11861	14105	10698	1	10842	18008	10984	1	1	1	1	1	1	13081	17016	1	1	1	1	1
807.5128@3.6546466	10595	1	1	13198	1	1	1	1	1	1	10451	1	1	1	1	28531	25552	1	25761	10252	1	1	27624	21677	1	11405	12943	1	15478	1	15690	1	1	1	1	15672	1	1	11384	15941	1	1	1	1	1
997.5097@3.6742272	1	13796	1	12716	1	15758	15276	1	1	1	15883	10135	11994	1	1	1	1	1	1	1	1	1	1	1	25648	23891	32737	12958	14223	1	16081	1	1	1	1	10438	1	1	15990	11497	12758	20409	1	1	12145
969.4666@3.6784668	1	1	1	1	1	1	1	1	1	1	1	12183	22921	19500	1	43480	31598	23671	29071	14622	17611	19357	15909	1	25190	43945	29035	42503	44187	1	1	16680	1	15234	16056	1	15106	19055	17366	1	11657	23574	14950	1	10710
275.1687@3.68908	1	29381	37226	48740	33982	19432	21770	32938	113502	128127	96891	155964	108181	103015	75826	108014	117206	83690	76926	86995	96260	63507	46398	75530	55770	88819	56116	55468	41815	243909	315473	258949	360291	305225	168580	118681	125263	70405	95217	95847	41755	222872	182587	117819	97994
562.2894@3.6944444	1	1	1	1	1	1	1	1	1	1	1	1	1	1	1	1	12802	1	1	10893	10688	1	1	1	1	1	14562	15926	1	1	14130	11452	1	11172	1	1	1	1	1	1	1	10739	1	1	1
1535.6632@3.6905003	1	1	1	1	1	1	1	1	1	1	1	1	10237	1	1	1	1	1	1	1	1	1	1	1	15417	15727	18708	14189	1	1	1	1	1	1	1	1	1	1	1	1	1	10134	1	1	1
511.8854@3.6939566	14024	23042	19566	24969	23357	24461	21610	12999	31357	41038	42372	18842	33726	24930	32238	15548	20134	14639	13737	14241	15808	16427	1	35853	58910	50546	64675	48208	23037	1	19898	17991	1	21426	12134	1	13032	1	17280	12073	14378	38958	13463	1	11070
446.2249@3.6963332	1	1	1	1	1	1	1	1	1	18662	11766	1	11950	1	1	1	1	1	1	1	1	1	1	13571	13028	1	13456	1	1	1	1	1	1	1	1	1	1	1	1	1	1	1	1	1	1
419.8859@3.7195797	49518	13153	114313	29693	18449	15287	31535	16051	32508	28067	33113	76376	19852	13998	14825	1	44861	19591	26089	17565	18436	11045	27582	35040	41568	50511	33742	28209	37015	40862	85838	23659	50529	44318	41459	51360	42866	62017	53702	57461	48062	50787	102920	49386	24823
239.07@3.7922258	24137	1	79261	1	1	37891	76809	1	17538	51635	1	83016	1	63835	1	34090	58429	72724	24111	63205	97196	1	1	23777	72735	154041	181649	1	1	92185	105794	1	137631	1	42330	1	53537	34015	96382	23812	36809	26138	70206	1	1
366.1874@3.7408128	13765	14119	15370	22106	1	20104	15914	1	1	18379	24350	17846	26019	1	18187	1	38696	24008	1	11843	1	12481	1	68656	1	71540	75903	1	1	30593	57165	36335	23015	31490	1	1	22276	1	27517	25093	24516	51522	1	26089	29842
549.2671@3.7410002	1	1	1	1	1	1	1	1	1	1	1	1	1	1	1	1	1	1	1	1	1	1	1	1	10606	1	15866	14756	13805	1	1	1	1	1	1	1	1	1	1	1	1	10395	1	1	1
841.4441@3.7584288	23459	1	33734	23548	1	18434	1	1	1	19044	16259	1	1	1	1	1	1	1	1	1	1	1	1	1	1	1	19402	1	1	1	1	1	1	1	1	1	1	1	1	1	1	1	1	1	1
260.133@3.77169	14477	1	12991	43139	51224	1	21410	1	1	21873	16530	22570	18753	1	16914	20523	21946	12127	44031	19168	16666	12210	22000	1	16674	1	22146	1	1	24665	24714	17935	21768	18433	15272	20010	15246	14485	19450	18673	14709	27664	17372	16281	13862
785.9108@3.7827296	1	1	1	10145	1	1	1	1	1	58090	67472	15680	92651	44348	51556	1	152210	36300	118465	33344	55405	46479	30208	112295	58470	113610	83960	175763	86656	1	30678	27600	12647	26004	28795	1	1	1	17538	11983	10853	43983	15059	11174	1
786.4089@3.7825334	1	1	1	1	1	1	1	1	1	1	1	1	61202	1	1	110604	1	1	72422	18376	34234	29324	17035	1	1	63462	54696	1	1	1	1	1	1	1	1	13954	1	1	1	1	1	1	1	1	1
297.0842@3.7858424	11503	58055	19665	1	1	26369	1	1	1	1	1	31477	1	1	1	1	18633	35331	1	38350	18799	40691	1	24613	1	1	27499	1	1	24522	37109	27998	16870	1	37259	1	1	1	1	1	1	1	1	31802	12176
709.3568@3.7880907	1	1	91075	1	1	1	1	1	1	1	1	1	27340	1	1	1	28860	1	1	1	1	1	1	1	1	1	11768	1	1	1	1	1	1	1	1	1	1	1	1	1	1	12983	11534	1	1
484.3437@3.808783	41283	39519	43457	45320	31935	39550	39298	37584	1	1	41494	42278	36485	39674	41100	1	39627	41853	34157	40452	38676	42481	38358	1	34242	36074	38403	34777	35725	40242	36249	40474	38535	35623	33491	40193	1	39882	42367	35527	37202	41230	37477	39428	35771
893.9574@3.8092542	68009	142724	114494	158982	83396	111444	89315	103572	310288	414891	490019	146438	373933	339683	343723	318224	365282	217951	298041	215901	296923	285244	154667	333811	260564	316148	371036	321726	141552	203587	297256	298184	176470	323749	164135	201973	178925	163726	198379	122030	77465	347687	155788	126659	131147
596.2955@3.807893	1	31911	23973	33117	16173	21146	17150	20064	68649	88833	102863	28549	76639	67293	68984	1	78579	47258	64015	42945	59757	57145	34682	78053	53964	72357	77223	70775	29625	45566	63903	65689	33334	65535	30984	43537	36926	1	41866	24783	1	71609	34822	27220	28309
595.9686@3.8092346	15978	31726	26129	34435	19311	23138	19178	20638	67081	92495	109320	30694	81658	71678	75748	71660	84647	48820	65168	46437	63691	60155	34534	77681	57561	73082	85551	72070	31373	45445	68127	65512	37553	72426	33942	45978	38967	36459	43362	25486	15901	79995	34213	28101	27146
947.4697@3.8236	1	1	1	17880	1	1	1	1	1	1	1	10385	1	1	1	42077	41177	1	1	16736	23235	1	24276	1	13981	1	12587	1	1	1	1	11777	1	1	1	17354	10001	15521	1	1	1	1	25571	1	1
351.179@3.8259115	22975	1	38470	23546	1	1	24188	1	1	1	22014	35004	27141	1	1	1	25232	1	1	18159	11449	1	17408	1	30775	40586	25137	1	1	46273	72316	30955	52491	43505	28624	43328	1	32300	24520	24076	22844	32321	71260	35166	1
241.0818@3.8279998	1	43039	69660	36539	70821	1	21679	67963	1	1	71585	54258	70147	27109	1	1	1	14307	1	1	34145	67180	51402	1	1	95824	137301	1	39066	1	1	52819	54517	41036	1	1	17650	1	61360	1	1	1	25182	40700	49329
275.1684@3.8320608	1	16724	14144	18561	18110	1	13023	11500	38056	36480	25121	40444	33646	25421	22585	24218	22370	22142	20347	23783	21885	14195	14743	17695	25076	33021	18713	16586	12133	56175	70879	65538	108222	69339	45884	32882	41888	28990	32447	28035	17352	59796	44885	41958	26937
1038.5107@3.8267498	1	1	1	1	12043	1	1	1	1	1	1	1	1	1	1	1	1	1	1	1	1	1	1	1	1	1	10868	1	1	14081	1	1	1	1	1	1	1	1	1	1	1	1	1	1	1
733.2889@3.8364117	91185	97592	125602	144290	52625	100391	98216	99549	84330	54681	215312	153425	100768	38891	72228	398259	474693	388284	437738	167278	105732	54640	217874	505773	319687	392255	640646	242188	587478	453029	499961	346273	483919	271968	405518	281788	224280	243046	518389	465914	345750	458106	416636	451818	359567
828.082@3.8413332	1	1	1	1	1	1	1	1	1	1	1	1	1	1	1	16158	11069	1	1	1	1	1	1	14284	1	10650	12767	13929	1	1	1	1	1	1	1	1	1	1	1	1	1	1	1	1	1
884.4513@3.842333	1	1	1	1	1	1	1	1	1	1	10506	1	1	1	1	1	1	1	13387	1	1	1	1	1	13311	24367	14946	1	1	1	1	1	1	1	1	1	1	1	1	1	1	1	1	1	1
883.9485@3.841143	1	1	1	1	1	1	1	1	1	1	1	1	1	1	1	14746	10080	1	1	1	1	1	1	13236	10371	21253	17126	1	1	1	1	1	1	1	1	1	1	12300	1	1	1	1	1	1	1
496.8412@3.848	1	1	1	1	1	1	1	1	1	13533	1	1	1	1	1	1	62452	19339	44968	25672	27534	1	1	1	27588	51405	57809	62205	1	11455	27460	17811	11406	15479	31093	1	1	18926	1	1	1	21452	1	1	1
1242.1116@3.844263	1	1	1	1	1	1	1	1	1	19499	29575	14166	28490	17563	12898	1	89745	27335	67837	40601	44410	45582	34718	103864	41446	83439	93050	97955	127317	1	40089	27844	17038	24971	46610	1	10610	30316	1	11075	10275	28409	17599	12160	10742
1242.6191@3.843483	1	1	1	1	1	1	1	1	1	1	28311	12658	29805	19263	12812	1	82561	29001	64220	35101	41111	41902	33797	1	38462	74449	91659	90407	118712	1	40782	26263	16783	24333	43587	1	1	1	1	1	1	1	17644	13508	1
1275.5725@3.8592498	1	1	1	1	1	1	10389	1	1	1	22245	1	28166	16452	1	1	1	1	1	1	18270	1	1	46508	1	41615	41108	65136	58221	1	1	22804	1	1	20104	1	1	1	1	1	1	70853	1	1	10383
1275.085@3.8640342	1	16029	1	10155	10547	20644	1	1	1	23552	25844	1	27329	19355	1	1	19009	1	1	1	15000	13421	1	1	51969	1	47718	58670	1	1	13333	23577	1	19242	19931	1	1	1	18474	13776	13221	52702	1	1	12262
591.2907@3.8693435	1	1	1	1	1	1	1	1	1	1	92743	1	67885	1	34873	1	139217	1	91288	44317	33010	19870	86299	1	1	102397	146231	68515	135943	1	152256	138188	138882	106879	104411	128943	68626	1	139323	118366	76317	166610	151054	133229	139096
985.4895@3.87448	1	1	1	1	1	1	1	1	1	1	27382	1	18404	1	1	1	37160	1	28811	16766	14823	1	1	1	15723	36462	44580	40285	1	1	32818	25696	26566	25094	25835	31008	20360	1	25177	29025	1	51366	43784	32447	34806
591.4952@3.8785143	1	1	36743	1	1	1	1	1	40002	1	158342	1	110716	1	1	1	213621	82726	128885	64375	54243	33619	121490	213721	126087	152790	225991	1	189235	1	208203	227201	197631	168526	140352	168129	99628	1	201714	211604	126713	264093	223046	193150	206523
1478.2117@3.875838	1	1	1	18664	1	1	1	1	1	1	60953	1	36767	1	16247	62730	74283	28049	40072	19889	18164	1	49845	90986	46437	63364	89214	37785	73025	1	89123	77548	69545	58768	50219	66168	34186	1	76097	75197	43463	108447	78675	67214	71981
985.823@3.8773212	1	1	1	1	1	1	1	1	1	1	26535	1	17701	1	1	23583	30819	1	21619	10997	1	1	1	1	1	23458	37150	16381	1	1	31449	31271	28797	26716	23363	28483	16656	1	28118	30082	14528	44443	38452	30314	32471
545.2721@3.8587778	1	1	1	1	1	1	1	1	1	1	1	1	1	1	1	1	54350	1	56886	1	1	1	1	1	1	32161	39414	44963	1	1	1	1	1	1	16380	1	1	1	1	1	1	1	1	1	1
1478.7249@3.871321	1	1	1	1	1	1	1	1	1	1	64189	1	46309	1	20750	1	84101	1	37895	29161	1	1	51361	1	1	1	95170	1	80079	1	88420	88940	67836	60061	53701	68277	43172	1	75115	81855	45250	101049	88593	70571	70930
933.3624@3.8809025	269172	60364	195502	198714	69981	51846	47532	55415	66627	25905	112225	18137	103544	36873	50493	89359	65456	31568	107324	95552	80295	66879	130571	255826	85952	109605	100864	60486	135982	136984	230817	86454	92502	86569	39049	61545	63291	73012	95354	103742	21458	129678	46185	72017	70052
1306.6472@3.8865674	1	1	27072	1	1	11729	1	1	1	1	38464	12721	32077	18536	21143	118391	93509	29027	84474	23016	25041	27866	30040	171204	1	1	110443	97240	133787	1	1	38050	23040	33042	45712	29481	15165	39665	21405	1	22804	46923	21393	19860	24355
1306.1462@3.8866518	1	1	1	1	1	10209	10652	1	22153	1	39222	15412	39281	18432	18615	128146	109041	26609	93665	26563	32335	31749	32947	180596	61185	100298	122838	88014	147060	35257	60941	42413	23364	33937	1	34629	17623	41540	23029	24952	26109	54612	23234	22062	21657
870.7508@3.8841252	1	1	1	1	1	1	1	1	1	1	1	1	1	1	1	15267	12992	1	10106	1	1	1	1	24088	1	13838	15952	13621	20562	1	1	1	1	1	1	1	1	1	1	1	1	1	1	1	1
522.46@3.8851035	1	1	1	1	1	1	1	1	1	1	29017	1	1	12602	1	104040	85366	1	68134	1	1	1	22971	136159	45648	76596	89001	54519	89411	27885	42167	1	16155	28346	40646	25102	1	30960	16865	17609	16962	1	1	15944	1
554.5661@3.8925214	1	30596	15611	22656	19178	23622	19998	19359	43174	53463	30581	1	17112	16293	19669	1	1	1	1	1	1	1	1	1	23633	1	21204	1	1	1	1	1	1	1	1	1	1	1	11936	1	1	16235	1	1	1
260.1281@3.8934402	106690	130620	99802	177547	112412	146694	129929	100306	1	204980	188097	239677	240236	327889	264783	165235	188122	141957	196435	208806	189903	146516	191974	222116	262752	225788	254548	170587	296896	250516	222869	233747	239955	248983	188048	192377	242341	196374	237497	232830	211212	274353	224203	228363	223010
1426.7104@3.891818	1	1	1	1	1	1	1	1	1	1	1	1	1	1	1	1	63864	1	1	1	1	1	21611	1	1	1	35875	31970	1	1	1	1	1	13846	17366	16047	1	1	1	1	1	1	1	1	1
255.1642@3.8939805	1	70683	22257	66041	38318	44191	29679	38880	198596	53998	58584	58894	110812	165036	69875	60510	65384	48096	66130	47771	60882	47694	44462	79792	76632	77737	63307	74672	58455	110498	91555	85806	98897	87804	69159	89287	86403	114038	92692	76183	73755	81914	101488	71278	77366
238.1382@3.8938236	123714	216963	73500	228139	128739	147853	110211	129704	631557	171645	202388	220942	409252	661462	268865	179615	214339	149464	231585	178296	241010	176660	171422	246990	258514	274620	222100	269734	236690	349825	302911	307203	365302	315504	243204	318245	334214	352494	322442	281945	253924	289645	376508	267938	284162
1278.1328@3.8915713	1	1	1	1	1	1	1	1	1	1	1	1	1	1	1	21871	1	1	10100	1	1	1	1	1	10378	15558	20494	18921	20467	1	1	1	1	1	1	1	1	1	1	1	1	1	1	1	1
570.6927@3.8933914	1	1	1	1	1	1	1	1	1	1	32244	1	20161	1	1	1	96334	1	67619	22029	22766	1	30999	1	1	44695	47722	35418	59163	1	1	1	11687	20453	1	27579	1	1	1	31267	1	30502	17554	14223	15878
942.7817@3.9042	1	1	47169	1	1	10693	1	1	18666	15658	29636	1	19797	1	12681	1	27127	12981	21470	12483	1	1	20304	55533	27874	34959	49245	18719	41260	23177	42178	23414	18240	28980	13731	20168	14100	11605	22437	18795	12653	42646	20902	18686	17545
943.1143@3.90275	1	1	43308	1	1	1	1	1	16344	14810	26901	1	17924	1	10911	21628	24147	11589	19823	11014	1	1	18160	48120	25646	30327	43689	18124	33533	19891	36505	21628	15623	25149	11907	17164	13158	10713	19519	16824	11683	38293	17782	16560	15979
1414.1862@3.9064505	95406	103398	426952	98986	74142	125223	94550	85595	200435	171811	263606	106975	175075	93899	125897	218009	226577	138972	191793	119040	98605	89284	174071	433664	248779	265565	373847	150258	314784	224901	347816	234702	178661	258269	134484	186351	155798	130328	220448	191578	142694	328421	185450	197283	186974
1414.6708@3.9049997	98259	1	424505	95484	72873	126486	96663	86714	208505	1	265356	103891	164563	103627	125145	218543	220366	136740	185726	121395	98859	86726	173661	425215	258551	266039	370347	137742	297809	225558	341953	233680	175795	248612	134702	179326	153025	1	220669	194040	136382	323834	189694	190410	186874
566.2671@3.9067674	50918	53322	220471	49680	37242	64958	49230	44417	100834	86651	139543	1	85758	50901	1	115352	110578	73088	100564	63155	54833	1	93796	204840	131430	132278	184103	1	1	119198	172285	119004	93557	126728	1	1	76884	66670	112532	105444	75533	167984	99363	1	105075
565.6753@3.906764	69855	81070	317874	76803	59251	92259	76466	67716	149370	123893	194251	81441	124761	70941	95211	158825	163013	106917	138660	90423	74775	68039	128751	299478	180144	193310	266198	106321	230249	166300	247794	166877	129066	184585	104345	134100	115820	98863	156753	139805	110305	232051	147685	144036	143852
565.8756@3.906708	100364	113959	474118	110199	84015	142405	108431	104454	224566	186823	287901	120410	183684	105055	142438	1	244071	154648	208900	138063	112358	98492	190772	438782	274418	288926	401952	1	332687	248778	378718	255452	195996	278812	1	206549	172511	146575	236244	205562	162671	354245	219295	224434	207600
230.1588@3.9053714	35238	27766	53767	32149	28734	28803	37664	18792	28426	32961	29391	1	21824	1	1	1	22599	33285	10557	14972	1	27891	1	58484	40896	17125	34745	1	31985	40369	23381	24894	22622	15697	11530	1	19113	17787	46686	58566	46549	65386	17807	41373	28345
704.0149@3.9087899	1	17392	15969	18388	1	16647	14160	10493	1	23472	26461	14281	19504	16484	17631	1	10927	13548	1	11608	11589	1	1	19052	23992	26933	35175	1	1	17222	27805	19931	12948	19164	12156	10077	1	1	22658	12184	10340	32855	1	11679	12053
1056.5221@3.9101002	42215	1	1	1	1	1	1	1	1	1	1	74448	1	1	1	1	1	74810	1	54155	53164	1	1	1	1	1	132738	1	1	90408	1	1	65238	1	1	1	1	1	1	1	44999	1	1	51380	1
1056.023@3.9080634	45267	91732	83746	96975	75353	85708	73625	67671	121895	113607	125593	83071	97213	80198	80732	1	54863	76036	55443	60725	58126	42577	1	89223	121254	125797	156057	1	39927	95443	138922	100701	69050	98267	1	54068	72687	74497	110567	66567	58374	154190	92554	63315	72606
1534.7618@3.9349566	1	54533	144241	115812	40424	39251	48975	34935	1	1	181041	37060	89447	26693	53668	147957	204564	124239	162455	145293	107536	83097	231096	165500	98751	91970	159495	56433	103267	106754	257035	129379	153540	149034	73676	120717	82229	1	160934	180182	77386	156450	133465	137181	104070
613.9033@3.9371986	1	1	260728	219577	66307	81546	97344	81501	1	1	312629	69274	158949	70868	108116	1	393425	229288	291560	273123	199302	160909	1	262562	161174	194866	288793	1	1	1	443419	237657	298808	262553	139332	228053	151586	1	282012	338611	146856	268303	241607	1	203418
1023.171@3.928191	1	1	140816	100983	31646	43060	45724	30716	1	1	172639	1	94284	24738	48560	1	166430	115081	139374	145628	109023	77726	218372	1	93621	74424	141686	42200	80429	1	223756	118797	156434	137978	69699	104456	73928	1	158202	166421	61326	138401	121895	132254	104239
1023.8432@3.9303033	1	1	1	76791	1	1	1	1	1	1	112695	1	58366	1	40935	1	128990	85792	102360	100068	71590	56066	1	1	67315	75977	98874	1	1	1	166561	94514	110961	92456	53288	78741	55893	1	111843	138766	58703	103230	89972	105897	77798
614.1063@3.930699	1	1	418146	364133	108086	131817	151101	124059	1	1	523901	108610	266826	86462	163363	1	583587	383068	461508	441952	317133	250723	1	1	290228	281688	435245	137855	1	1	719832	395206	490557	423604	216589	368399	248107	1	471600	601665	231453	435263	394144	436764	329003
614.3069@3.932477	1	1	371174	317653	98058	121317	128911	110147	1	1	475097	99104	228352	97378	139654	1	518889	343742	399280	385440	283956	216581	578206	388005	250784	251437	376286	120082	242728	1	659782	346081	434711	383114	198804	315840	215574	1	428676	525077	206204	397078	348053	384714	290586
1023.5203@3.9300573	1	1	108991	91793	1	33685	45271	33686	1	1	160895	1	71888	22124	1	1	163390	104274	119492	112404	104414	75141	1	1	1	102567	128210	1	1	1	1	97124	126646	118661	55107	96769	61395	1	126519	170858	65214	130145	110647	117805	90841
610.5813@3.9184122	22860	1	19566	20342	1	1	1	1	1	1	11715	1	1	1	1	15178	15318	1	14348	1	1	1	12656	30781	1	14842	20383	10665	17391	1	21327	1	1	1	1	1	1	1	1	12229	1	1	1	1	1
253.0831@3.9817843	24222	134114	58392	71466	196498	91541	50154	123058	49129	147841	257043	246666	283408	127511	78228	97661	49528	208362	31882	189193	264759	294680	318176	30870	51160	85795	116445	115060	167411	73247	106006	119414	335691	168775	86637	179144	106989	20587	61536	61855	104764	107534	77776	205094	82699
351.1453@3.9506667	1	1	1	1	1	1	1	1	1	1	1	1	1	1	1	1	12376	1	11564	1	1	1	1	16315	17442	1	11922	1	1	1	1	1	1	1	1	1	1	12271	1	12039	11158	12699	1	1	1
1136.6025@3.9654486	1	1	20224	1	17867	26536	24188	16925	1	1	1	24054	30212	31177	30328	1	1	14912	1	11947	1	1	1	1	38334	1	24453	19926	1	17431	1	17208	17119	23152	1	1	20777	1	23237	1	28562	19328	28889	1	16019
1012.497@3.9637783	1	1	1	1	1	1	1	1	1	1	1	1	1	1	1	1	1	1	13173	1	1	1	1	1	1	19944	14088	23925	23598	15407	13955	1	1	1	1	1	1	1	1	1	1	12417	10164	1	1
1100.5719@3.9956365	22546	1	33898	1	35419	1	1	1	1	52271	1	24942	65504	39866	1	1	1	32269	55345	1	1	27723	25204	102516	111986	145046	92438	150574	97510	1	1	38508	23391	1	56014	36350	41567	63675	1	1	40268	69776	43015	1	30175
1247.5533@3.9762335	1	60365	1	1	45621	28086	42455	22126	65005	56867	58572	18491	52701	41566	1	1	1	49559	50163	1	1	1	1	1	81119	72549	46986	75893	1	1	1	25571	1	32931	29007	1	1	27358	29471	30540	28323	56836	31094	1	1
471.9143@3.9797857	1	1	1	1	1	1	1	1	1	1	1	1	11989	1	1	1	15318	1	17899	1	1	1	1	1	13762	30608	25348	43736	26927	1	13182	1	1	1	1	1	1	1	1	1	1	11012	1	1	1
472.2413@3.9792	1	1	1	1	1	1	1	1	1	1	18320	1	18660	15783	1	1	1	1	21938	15152	1	1	12937	1	19024	37982	32655	39497	35046	1	1	20414	1	1	13227	11148	1	1	1	1	1	20621	1	1	1
535.2953@3.9897053	434516	255960	432420	501692	126979	243639	213978	243779	222594	89826	508949	235284	191355	84004	173655	648049	891606	571211	782653	393907	279015	153724	516602	942319	466715	595405	938060	331554	768775	461933	808252	477174	592807	431457	253235	345681	256880	191842	667784	609389	296089	543700	376637	494593	362849
1178.0507@3.9931667	1	1	1	1	1	1	1	1	1	1	1	1	1	1	1	31196	17854	1	14632	1	15996	13949	1	17024	1	18838	18926	1	1	1	1	1	1	1	18972	1	1	12274	1	1	1	1	1	1	1
191.0583@4.002314	52835	94727	81470	86259	61973	100562	90257	49531	147918	162332	176749	138838	148827	96442	149731	211027	189531	142202	100220	127302	142560	165412	110220	232502	173273	157700	181516	99261	183838	150993	119927	151279	98130	85316	64458	36632	93370	87864	123163	145508	152593	166745	78932	116057	117976
881.4501@4.00659	57252	1	1143092	36831	45176	36124	53743	33141	65962	82473	101058	92070	107591	57137	74964	1	39642	27357	1	42857	45775	30464	28709	1	1	1	33946	1	1	1	54138	1	23408	44424	1	20955	34962	1	47508	44506	30955	75904	43493	71071	40935
253.0838@3.9784396	22947	47137	58392	71466	196498	91541	50154	123058	49703	147841	257043	248621	295919	128809	84651	97661	49528	209751	31882	189193	267668	296569	321915	30870	51160	85795	116445	116963	167932	73247	106006	119414	335691	168775	88870	179144	106720	20587	61536	1	104540	101051	77776	205094	82699
985.4971@4.024172	1	1	30135	26025	1	20353	12412	17630	1	31069	30305	18345	17474	20688	16830	1	27612	28454	21298	27589	38949	38311	19862	1	23790	26382	30709	32900	1	1	1	1	1	13764	12999	12308	1	1	1	11269	1	29039	14335	1	12241
655.3753@4.0205455	1	20311	41457	24699	1	1	1	1	1	1	25526	1	1	1	12465	1	1	17709	1	1	1	1	1	1	22073	1	20467	1	1	1	1	15325	1	1	1	1	1	1	18709	1	1	1	1	1	1
986.002@4.02172	1	1	17478	16561	1	11050	11527	1	1	20059	18498	1	14869	1	1	18908	1	15288	12123	15302	23659	1	1	1	17788	20161	20143	17992	17016	1	1	10384	1	1	1	1	1	1	12678	1	1	17209	1	1	1
1185.0594@4.0346193	1	19277	1	22728	18430	1	1	1	1	24209	25415	25853	1	1	1	1	1	1	1	1	1	1	1	1	21843	20417	30944	1	1	1	44465	25372	1	24802	20812	1	17701	1	1	1	14238	37527	26685	1	17303
1242.0728@4.034286	1	1	24042	1	1	1	1	1	1	1	1	1	1	1	1	1	15093	1	12043	1	1	1	1	1	1	13253	16467	1	1	1	15095	1	1	1	1	1	1	1	1	1	1	11937	1	1	1
1185.5525@4.035709	1	1	22570	22672	1	16716	13010	1	18041	1	22002	21792	23433	15425	18915	1	15763	1	1	1	1	1	1	1	22813	22946	21304	1	1	28393	40774	26812	23052	1	18309	1	18058	17895	1	1	16699	33910	20249	21186	14779
1128.5042@4.0439997	1	1	1	1	1	1	1	1	1	1	1	1	1	1	1	1	1	1	1	1	1	1	1	10951	1	1	13659	1	1	1	1	1	1	1	1	1	1	1	1	1	1	1	1	1	1
1350.1346@4.0439706	1	1	424527	15404	10037	12291	1	1	1	16716	24171	21352	19517	1	1	1	29238	17894	22048	24644	22105	19210	28607	1	28551	1	46209	24277	32050	1	51437	42052	31226	41549	29512	1	1	1	24346	18222	15807	46545	31949	1	1
1350.6298@4.0441113	1	1	398012	1	1	1	1	1	1	1	21824	20865	1	13319	15665	1	1	17025	1	1	24508	19037	28410	1	1	1	40434	1	1	1	1	1	32464	1	1	25913	1	1	23098	18838	15241	1	31179	1	1
443.2766@4.04727	1	25948	14699	28346	20791	46824	21555	11454	1	44290	22106	1	17958	1	1	1	11089	1	1	1	1	1	1	30541	43345	22664	67831	14439	11781	1	19450	1	1	1	1	1	1	1	11528	1	21121	35188	1	1	11081
544.3069@4.065103	1	1	1	1	1	1	11054	1	12807	11737	14636	11213	15566	1	13408	1	1	1	1	16677	25084	18077	19138	13324	13857	10473	19102	10955	1	1	11447	13119	1	1	1	1	1	1	16309	16257	11513	16828	1	11977	10689
1211.033@4.066343	1	1	12209	1	11864	12285	10359	1	1	17402	1	1	19647	15826	1	1	1	1	17564	10997	14899	18568	1	1	37192	43730	43578	45048	1	1	18282	20200	10517	18504	15391	14176	1	14491	13448	10185	10372	36873	1	1	10259
849.45@4.079	1	1	1	1	1	1	1	1	1	1	1	1	1	1	13127	1	1	1	1	21997	21049	31414	1	1	52796	1	26667	1	1	1	1	40537	1	1	1	1	1	1	22705	68938	15350	26486	1	10411	1
841.4109@4.087837	44290	36966	55478	47951	28042	49362	45360	19869	34423	34137	45699	32059	43476	20682	34315	117206	79570	50806	66323	27870	25564	25834	28989	187225	119545	166372	207612	128974	167522	1	86161	49277	26804	30236	52581	22843	1	66410	75981	61832	94971	120042	46774	43055	66335
661.3134@4.0864544	13277	1	30937	1	1	1	1	1	1	1	1	1	1	1	1	15675	1	1	1	1	1	1	1	23987	17828	25610	31821	1	18931	1	1	27489	1	1	17960	1	1	1	1	1	1	1	1	15169	1
661.6463@4.0951815	15957	1	44253	1	1	1	1	1	1	1	1	1	1	1	1	1	1	1	1	1	1	1	1	1	32711	1	32250	1	1	30593	41281	35709	31387	1	1	1	1	11997	1	15899	1	39746	1	1	1
661.9811@4.0971665	15973	1	32113	1	1	1	1	1	1	1	1	1	1	1	1	1	1	1	1	1	1	1	1	1	1	15353	24826	1	1	1	29273	1	1	1	12805	1	1	1	1	1	1	1	1	1	1
1331.601@4.102478	1	35658	21850	32974	28413	39896	29955	21634	29941	43182	40653	16015	47911	26037	30588	1	23431	14014	29067	10754	23941	1	12687	60711	64835	80230	77715	45511	45894	1	42194	31540	19133	47647	29532	28693	23062	1	34979	27585	26341	69749	22152	11515	23527
532.6477@4.1026154	1	24254	12180	21232	21986	31056	23147	1	19637	29874	28142	10065	23646	16810	1	1	12956	10911	16356	1	12637	1	1	1	45913	39494	48562	32684	1	1	21977	21878	12080	22495	15746	18122	17083	1	23579	14608	18213	48188	17101	1	15380
1332.1118@4.1020927	1	50166	20975	44308	24374	39675	28724	1	38998	61857	34527	13464	46652	23754	1	1	23966	15339	20696	13065	17599	14980	1	1	59841	58177	73359	65392	1	32872	30029	32129	17711	27926	21402	28060	19734	1	31288	30681	35753	65995	20397	14986	22186
1095.2249@4.135843	1	1	1	127638	67863	117968	104511	21960	1	1	176856	1	133024	133686	1	1	196376	1	192221	1	209926	71040	1	1	1	1	117329	1	1	1	1	1	1	160364	1	150687	71406	1	1	1	1	1	243760	1	1
993.9992@4.107286	28201	89179	66198	76627	52511	55135	54916	1	224158	183637	210300	48937	103990	139240	115622	25541	42215	61867	48240	125145	153853	1	69316	1	33042	1	52142	1	1	61618	72165	92319	60611	123605	1	58697	1	16429	54973	30659	1	66926	50824	35008	22758
294.1175@4.1228623	32785	29069	34306	42260	28552	35366	33863	25456	39860	68278	48084	84491	45798	41611	60432	57207	58990	50531	55734	97587	51985	38118	59772	67833	93539	61987	78960	42825	101442	80501	69245	56110	61949	71851	64168	40867	75944	67892	59451	49422	54747	99044	59438	60924	54728
1150.1241@4.138773	1	1	1	1	1	22304	1	13256	1	1	33638	36049	56921	78707	1	1	1	1	1	1	1	1	1	1	1	1	40509	20048	1	1	1	15046	10315	24528	1	13286	1	1	17886	1	17676	28906	20774	1	16487
656.9332@4.145762	1	1	1	72927	35258	26013	28072	1	1	1	126539	1	79566	80091	1	1	85919	1	95055	179871	1	31379	1	1	1	44366	36953	1	1	1	1	1	1	88069	47691	1	1	1	1	1	1	58103	96635	42124	35348
1114.5951@4.145966	1	1	1	1	1	1	1	1	1	1	45807	1	74626	43929	44597	1	1	28981	1	1	1	1	1	115084	91760	165950	110308	179250	116863	1	1	35696	1	40133	36706	33982	33228	60850	1	27135	33759	82869	42086	15836	28749
1115.0884@4.145387	1	1	1	11753	15591	1	1	1	1	1	33955	11480	65238	29972	1	1	1	24420	37582	1	1	13138	1	1	76877	143558	98472	153957	96307	1	1	31505	11771	29319	26089	27766	1	47567	23211	22611	1	1	34099	15035	26031
691.0277@4.1397276	1	1	1	1	1	1	1	1	1	1	1	1	14493	12195	1	18549	12179	1	13601	1	1	1	1	21440	18854	35473	18234	51775	33576	1	12559	1	1	15163	14483	1	1	17820	1	1	1	10911	14844	1	1
743.0718@4.1402855	1	1	1	1	1	1	1	1	1	1	1	1	14139	1	1	1	1	1	1	1	1	1	1	1	20301	30154	18282	32280	21164	1	1	1	1	1	1	1	1	1	1	1	1	15436	1	1	1
191.0552@4.1447997	48469	92379	145610	139907	94867	146856	127281	107836	143870	86860	126604	261062	171775	68560	113019	66103	101139	89994	67029	70970	81559	71775	1	106922	84987	121190	125671	52027	99150	151059	172715	119961	213163	110328	69814	104307	110887	75903	158177	248695	125555	106806	117693	142071	135268
755.4036@4.1529665	1	1	11848	1	1	1	13832	1	1	14887	19262	16259	20033	13162	16267	1	1	14380	1	15563	18085	17178	17826	1	1	1	24731	10416	13932	1	1	15133	10347	1	1	1	1	1	25506	22733	17479	24558	10614	12625	18439
671.3712@4.1892414	1	1	1	1	1	1	1	1	12794	1	15658	12000	18708	1	16449	1	19599	12055	1	16041	18875	11872	22966	1	1	12024	20123	1	14437	12131	15428	15764	1	15839	1	1	1	1	14220	16480	12945	17208	11166	10688	11548
746.3802@4.18668	1	1	11901	1	1	1	1	1	19104	1	1	20802	1	1	1	17967	1	1	19029	1	1	1	1	31513	30745	1	36138	34356	27176	1	32044	31766	18394	20826	22325	15786	1	1	21198	25905	26084	1	26429	20064	18309
245.1591@4.1878996	47895	32481	48593	34418	22518	53980	46757	25263	86880	120255	88119	53867	68659	81357	80784	75474	57562	28834	43160	47036	56782	59436	42183	65783	46615	42629	41000	51355	44115	104625	134866	43424	90811	60113	127043	79214	51561	45910	49899	63069	31117	111732	92916	1	72104
173.0124@4.1951394	206084	253305	125134	178178	141105	256160	1	140833	199889	297153	241836	145706	226512	192849	222970	141949	178170	202380	144114	280789	303475	232824	237478	235420	294996	170003	140950	77830	174886	194676	116659	164738	119267	205303	72564	88965	137681	176691	183431	212819	140030	176596	113754	165279	160544
983.9958@4.1856666	1	1	1	1	1	1	1	1	1	1	1	1	1	1	1	1	1	1	1	1	1	1	1	12702	1	15135	15078	1	1	1	1	1	1	1	1	1	1	1	1	1	1	1	1	1	1
414.2407@4.200625	1	13760	1	1	1	1	16562	1	1	1	15922	11475	1	1	1	1	1	1	1	1	1	1	1	1	19679	1	32904	1	1	1	1	1	1	1	1	1	1	1	1	1	1	11093	1	1	1
676.3559@4.207182	1	1	14314	1	1	1	12563	1	1	17779	11972	1	10647	1	1	1	1	1	1	1	1	1	1	20145	21143	16773	13879	17152	1	1	1	1	1	1	1	1	1	1	1	1	1	16452	1	1	1
584.3574@4.2114997	38560	28271	34135	34621	1	28261	1	22502	35544	35137	31666	34994	37668	31420	26850	40556	38447	32266	37499	34053	28366	34164	34777	35191	1	30708	31341	1	31848	41544	37886	36820	38056	34201	37127	38441	1	39048	37426	32218	31415	37472	32528	30475	30158
227.1233@4.220733	1	1	15461	26362	1	1	11044	1	1	1	1	13520	15606	1	1	17784	1	1	11629	1	1	13593	27854	15489	1	46808	21878	1	1	47558	11584	26494	64383	10290	44364	47108	30949	1	31077	1	1	60089	14603	27800	1
299.1904@4.22602	59803	65297	48359	100038	70245	59003	43850	55776	180596	81994	62643	76394	129678	150400	95967	72313	80740	65319	90722	62930	118148	66467	75729	153386	133818	114174	92302	113334	95904	151313	144083	136790	141200	162817	117895	121744	126138	147345	119505	109852	110661	113176	124084	101817	106722
282.1639@4.226157	56547	86245	59831	118250	86169	97213	65322	68618	191531	96925	85197	110077	171116	201469	152685	73360	88577	69715	107709	92673	162503	89061	110547	167292	159760	140510	117700	126649	151495	149717	144451	176153	163363	195520	125000	155258	162162	136121	136957	154597	138400	142725	139253	138556	150718
129.1498@4.246549	608553	3208859	252653	234986	202721	1396805	777391	1298773	336388	509457	1087491	448531	574435	551936	454907	214045	266564	212758	296853	634190	1242421	1563162	201064	278560	312903	345785	1541296	473477	281982	231134	435333	309730	325253	551317	676775	291449	1552699	113608	448222	1123334	287471	625893	850462	590178	2249324
245.1593@4.2683325	130847	58192	119259	70067	29745	98510	1	58529	125338	225638	100685	188592	87451	83835	1	127426	101675	76488	103282	142689	1	1	115159	187210	131110	115666	68506	1	1	243452	186280	87244	135195	75876	233930	164751	1	50974	80467	55173	75060	121546	111376	105980	68998
1798.7494@4.2697835	28377	39951	40533	42258	25712	45838	34436	24011	27946	49194	37831	23018	36702	16185	27861	1	1	14954	1	1	1	1	1	31624	32951	27656	50670	1	1	12412	24011	12001	14323	17469	1	1	1	14357	24675	21396	35202	30608	14381	1	16432
216.1224@4.281605	14423	38240	76150	75378	52752	1	13312	34693	1	41454	64045	91011	69970	11309	24503	13275	39993	71022	1	34056	67358	53253	82326	1	22250	34652	58268	20637	59290	1	53275	78026	85241	38559	1	29931	26778	1	33427	11458	31658	13356	41230	63324	1
1683.7076@4.2884855	29270	29019	32176	41493	19874	35404	26811	17883	16491	27260	24449	13549	23149	10880	1	1	1	10490	1	1	1	1	1	1	22729	20305	48059	1	1	11088	29274	1	12231	13590	1	11334	11126	12069	21783	16913	27918	27049	14713	1	15564
825.3718@4.2897925	44232	36086	216624	75952	55833	27222	23889	22453	67385	87829	106752	47160	170846	71115	121353	41422	59592	35922	24179	38701	42631	104598	36241	43331	32485	27369	36983	1	1	23993	20867	32886	18546	23204	15322	1	13567	24868	44546	43363	27010	43997	20297	28688	21031
817.4252@4.3108573	1	31636	1	1	1	36973	32410	1	1	32729	34828	16972	33653	14706	37355	1	29010	27126	1	1	1	1	1	1	49188	1	58027	35080	42931	1	1	1	1	1	1	1	1	1	41032	45679	54209	46791	1	1	32570
1757.2357@4.3314257	72281	32117	50785	37780	17563	51975	31763	42390	1	38200	34796	41524	47927	16819	55316	1	21436	23383	13253	19198	14707	1	21221	50887	38574	28101	37926	12740	37826	20302	27899	20765	27896	27596	1	19310	16224	20632	47097	62677	54589	27274	23800	23244	23209
830.4297@4.3200717	1	1	1	1	1	1	1	1	1	1	1	1	1	1	1	1	1	1	17282	1	1	1	1	1	11529	1	20710	19830	1	12619	1	12930	10590	18764	10771	1	1	1	1	1	1	13634	13352	1	1
1388.153@4.3262234	19399	1	1	82805	1	65945	1	46287	75666	124547	59744	27968	44313	41551	1	1	23276	22415	21948	14545	22420	16592	10818	77219	70846	1	112984	58204	38865	28787	50292	31556	24941	36606	1	35104	31810	1	1	27431	40066	1	30376	11060	29526
555.2627@4.3267274	1	44087	35244	52405	33245	59462	37056	45312	45705	76013	39774	12644	31670	29073	35052	1	16511	14830	14515	16890	12005	11527	16526	40885	45596	39617	55465	33161	1	1	33962	20480	19546	33829	11420	21925	16710	1	27033	13875	17945	41367	14572	1	17034
914.4505@4.3362727	1	1	1	1	1	1	1	1	1	1	20307	1	12316	1	1	1	17040	1	1	1	1	1	1	1	11766	17197	13558	1	1	1	15048	1	1	13430	1	1	1	1	11333	1	1	14457	1	1	1
700.3606@4.338846	1	1	1	1	1	1	1	1	1	1	1	1	23359	1	11320	1	1	1	1	1	1	1	1	1	1	55303	32506	72548	54586	1	1	1	1	12422	17807	1	1	1	1	1	1	1	15082	1	1
337.0739@4.3419657	11185	16275	14590	31261	28312	14794	18325	14029	1	1	1	1	1	1	1	1	13329	15712	10067	1	14108	1	1	1	1	17704	20898	13518	1	39984	53186	26037	32714	20144	1	1	1	1	1	11341	1	21204	15783	1	1
345.1829@4.4005	1	1	1	1	1	1	1	1	1	1	1	1	12201	1	1	1	1	1	1	10303	1	1	14073	11726	11689	10441	12639	10003	1	1	14350	10985	10706	11483	1	1	1	1	12455	12828	11075	10511	1	1	1
170.9966@4.362469	70894	96062	132296	87715	136856	137347	94564	125482	46133	56665	93200	83249	147780	104320	104216	32264	59105	76963	59377	120826	121247	134823	147479	79261	85452	64006	52728	31167	59061	68103	38749	58462	68957	100121	40887	56726	67490	1	137205	46980	44774	83268	52825	73615	57721
390.2119@4.3675556	1	1	1	20212	23775	25774	26762	14934	1	1	1	1	1	1	1	1	1	17297	1	1	1	1	1	1	43937	1	45496	1	1	1	1	1	1	1	1	1	1	25236	40670	37739	1	46057	28768	1	41682
549.9476@4.378095	1	18378	15524	18727	1	12695	17021	1	18222	21012	22811	1	18376	10340	15932	1	1	1	1	1	1	1	1	1	17295	16485	17407	12624	1	1	1	1	1	1	1	1	1	14456	14477	1	11118	17770	1	1	1
550.2785@4.377	1	22964	1	21063	14018	14342	18549	1	1	24732	20022	1	22898	15731	15074	1	1	1	1	1	1	1	1	1	1	25456	22211	31037	1	1	1	1	1	1	1	1	1	1	15025	12386	1	24334	1	1	1
1489.7198@4.387714	17124	30542	33250	32335	23842	21444	23761	22342	1	14488	25090	1	23494	13923	21497	1	1	17198	1	17402	16876	1	23279	25620	21611	29133	19342	34720	1	16283	1	17458	13665	19358	17213	1	17273	23224	24440	27154	22057	25047	19275	10562	23024
1519.7245@4.3945355	57443	34872	52006	35557	25700	22379	28931	26936	28640	1	30069	1	22538	1	1	1	1	26097	25302	16424	14777	12982	20250	23798	31760	33319	18338	29057	16416	1	1	12172	13600	18730	1	17428	21609	28553	36948	42286	26111	21068	22475	14520	24440
347.0596@4.4122005	143931	152973	140879	135302	237190	115756	123169	106232	193873	129773	99816	116608	111648	13697	38440	66015	77893	107235	127494	56055	70684	55846	20943	116816	139533	102096	90693	79707	51845	68427	17257	81719	85413	19568	15630	12524	42809	111127	107390	124433	120702	35011	1	51078	52886
1036.5004@4.4050994	1	1	1	1	1	1	1	1	1	1	1	1	1	20451	1	1	1	1	1	1	1	1	1	1	1	16822	13904	1	1	1	16900	1	1	1	12995	1	12210	1	1	1	1	1	11251	10591	1
438.0854@4.413061	147450	1	144381	145351	234374	110976	138804	109952	224458	134178	139826	142938	135798	17151	98527	78101	112576	124745	156138	87653	100835	95854	26268	122152	157475	129093	95455	86860	58512	109921	22411	91302	103456	23981	20603	14888	86668	144429	135389	136880	125450	85686	1	57014	90405
785.1422@4.413268	107103	127869	136237	123740	191137	92409	118147	89578	224676	141978	133093	121967	140289	85661	113872	1	101529	78322	142168	102050	90987	96209	1	1	149117	134549	115432	107587	104496	95756	120527	90511	73902	1	1	1	92879	118678	112733	110458	97141	143084	1	1	97684
382.2134@4.412944	1	1	1	1	1	1	1	1	1	1	1	1	1	1	1	67616	33007	1	32150	1	23173	21546	16613	66303	1	50232	33991	66945	21672	1	26280	19781	1	1	36201	1	1	28398	1	1	1	23747	13348	15216	1
1303.5793@4.4098244	27586	1	17471	14674	23059	1	1	1	31412	13655	29925	11016	42086	26037	1	1	33322	26867	44303	26126	30255	25352	31470	1	37831	70162	27054	1	1	1	32714	28033	29715	27268	29936	1	1	1	18149	14164	1	1	29101	16740	1
1017.4852@4.409911	1	1	1	19340	13679	21176	14841	1	1	1	1	20967	13909	1	26352	1	21658	21360	20617	1	1	1	1	1	30698	44885	86270	27170	45686	26849	28709	20205	21970	25603	18455	21664	18473	1	40758	31066	33682	43278	22171	22752	27762
598.9047@4.4240475	1	1	16304	1	1	1	1	1	1	1	1	1	10365	1	1	10137	11833	1	1	1	1	1	1	1	13021	18970	18351	17851	13521	15475	1	16967	15211	13554	1	11279	1	10225	1	1	1	19502	13907	11196	1
345.1838@4.439	1	1	1	1	1	1	1	1	1	1	1	10050	11682	1	1	1	10838	1	1	14243	10146	1	12929	11623	11654	12366	13870	1	13103	10204	11378	13172	11427	11546	1	11869	1	1	14409	14532	14011	16717	1	11228	1
456.0966@4.44026	26056	23064	32327	24334	26281	24334	20948	28777	42965	44024	32817	61554	31373	48240	51807	22941	32005	34255	28320	49005	37056	28151	36182	37907	72968	37323	40140	18474	38567	22359	25727	44170	25718	19655	17304	1	17921	30621	46679	46465	34013	35298	22930	24138	27491
646.2939@4.4436665	1	1	1	1	1	1	1	1	1	12426	10915	1	1	1	1	1	1	1	1	1	1	1	1	1	1	1	11899	1	1	1	1	1	1	1	1	1	1	1	1	1	1	1	1	1	1
179.0555@4.4531407	28518	18981	14968	26688	28560	25324	23424	1	1	1	1	1	1	1	1	42509	21254	13662	31277	30504	15510	10802	36960	21956	18677	43237	66395	24838	16668	82709	70666	31355	52624	13573	87142	29849	18306	16778	28221	23855	16416	17320	21635	25361	28110
225.0887@4.4588547	1	79275	167802	168182	166091	23221	27477	1	12943	56051	128014	167528	146927	24683	30332	19476	41818	90363	18321	33607	122761	104801	223491	18672	40871	125790	202776	38354	142921	32582	156338	185035	335401	144880	1	63669	42968	14404	94141	19884	58479	15226	93595	180770	29678
208.0622@4.459658	1	24481	51696	51092	52364	1	1	17224	1	17132	38446	52196	46292	1	1	1	1	28441	1	10292	38413	33712	72466	1	13275	39453	63110	12574	44937	1	48799	56887	101400	46839	1	20289	14161	1	29070	1	17936	1	29877	57503	1
574.3041@4.460937	1	1	1	1	1	1	1	1	1	1	1	55790	41115	45091	1	68460	65004	1	1	33055	1	1	69594	55600	54680	63689	53623	1	88412	45507	96333	60791	35340	57227	52715	1	44904	32452	20805	43907	1	63900	60456	52329	46110
1263.1053@4.4586253	1	1	1	1	1	1	1	1	1	12369	18377	1	1	1	12508	1	1	1	1	1	1	13617	1	1	11632	14713	14990	1	1	1	1	1	1	1	1	1	1	1	1	1	1	1	1	1	1
574.305@4.4614687	1	1	1	1	1	1	1	1	1	1	1	51299	38942	40037	1	70480	67013	1	52773	35210	1	1	69224	61884	49558	65995	42532	1	88834	44103	100768	60638	35503	66007	56420	1	47250	1	1	46419	19969	50221	57785	55224	43672
333.1279@4.473857	1	11183	14699	18832	13278	14978	13631	14612	16617	32309	22119	37215	17660	16907	19017	18464	19958	18757	15035	46840	17778	15055	16951	21475	32370	19138	26564	1	23880	36336	30238	22648	26515	37521	26027	12555	37036	27130	27561	24292	19887	42042	26415	27080	28063
239.0672@4.480612	16684	70512	99138	115177	140687	34992	68631	81324	13117	78548	127993	137905	159728	77503	1	19296	41678	90295	1	57088	106764	118348	159847	18782	63975	129977	183932	33598	93347	49863	150107	144920	226614	110110	27077	66099	59606	17696	64329	20779	44870	19872	76947	95822	49557
1130.5306@4.4793334	1	1	1	1	1	21835	1	1	1	1	1	1	1	1	1	1	1	1	1	1	1	1	1	1	1	1	24538	1	1	1	1	1	1	1	1	1	1	1	10857	1	1	1	1	1	1
261.107@4.498243	1	1	1	26936	15023	1	18065	10585	1	1	1	11381	24464	1	1	16202	1	14061	21119	14114	1	18049	15426	22676	1	51115	23927	1	1	66703	30357	32548	62491	1	36465	28588	28180	1	31903	1	15611	30251	16942	19662	1
1218.0983@4.504555	1	1	1	1	1	1	1	1	1	1	45821	18868	1	1	1	16347	1	1	1	1	47476	1	1	1	1	1	10452	1	1	1	1	1	1	1	1	1	1	1	1	1	1	20297	1	1	1
1610.7661@4.504722	21425	1	17680	1	12361	1	1	1	1	1	1	1	1	1	1	1	1	10377	21331	1	1	1	1	1	1	37563	32896	56231	37717	1	18277	1	1	1	19373	1	12615	1	1	11209	1	1	10883	1	1
343.2126@4.5154586	26718	28532	19726	19566	24331	18101	13569	15011	31812	21295	14994	17677	20310	22405	15290	1	14303	20712	14349	1	14796	1	13006	24357	22336	16580	16218	15119	11522	25722	16402	14199	18184	16739	15019	12942	30301	21995	19081	24565	23499	11515	14971	14284	19953
573.4744@4.517813	1	67818	52586	71394	51631	65037	56897	47691	1	80463	70210	65873	56075	51164	50462	32142	44011	54297	46594	34261	31974	21848	21346	90634	96371	106183	125832	79304	1	79836	118167	71971	69468	77782	72580	67104	63597	63362	94502	62597	65519	110039	74751	62442	67653
573.2762@4.5194693	1	54175	49290	62455	44535	50456	41601	42781	60477	73923	67638	1	52139	41339	1	1	1	40003	1	32026	1	1	1	94198	64680	1	88745	1	1	55753	1	56573	58882	61575	1	1	51155	51049	65136	1	51043	80505	62692	51089	57831
573.6779@4.519667	1	58845	1	1	46166	59293	1	39651	1	1	58054	57411	54299	44127	42439	1	35475	45400	39033	31956	32106	20132	1	1	84683	95732	113027	67076	43995	1	1	65081	1	68977	63132	1	58487	1	80474	53857	59581	94757	1	54830	57699
955.4686@4.520238	22030	1	1	40485	29010	40290	35040	29140	45066	48956	44768	41580	40288	1	31640	1	1	33017	26143	26889	26416	1	1	1	57774	64673	80218	49362	31119	49206	64818	50343	42186	48858	42629	42702	41061	41372	57459	38479	39725	69579	45942	37754	39904
956.1312@4.5275	1	1	46781	47355	31676	48990	38318	1	1	71729	65897	65226	59389	1	57944	50360	49668	54650	47227	65661	1	1	1	51656	72721	75448	81602	55923	40625	81057	105655	98817	80951	85212	59067	72740	1	1	70012	55146	46306	108444	79942	70115	1
955.7953@4.5206385	17324	29861	22415	32999	23903	34362	27008	22773	35047	1	40901	32817	34667	27238	27356	17782	20699	28368	24657	18589	20110	12499	1	1	50993	55784	67186	41021	30453	42471	61617	40223	40093	44355	36579	37288	31960	35983	51718	30708	32998	60118	39215	32685	35697
1433.1427@4.5243077	1	71666	1	1	1	1	58838	1	64119	1	1	1	1	1	1	1	1	1	1	1	1	1	1	1	89477	113252	113070	62836	1	1	114775	1	1	1	1	94093	1	1	85423	1	1	140950	1	83172	1
1245.075@4.5228004	1	1	1	33910	18622	39014	1	1	1	1	47986	44949	1	1	1	1	56096	1	30341	53346	1	1	1	31746	1	1	49098	1	1	1	1	63983	1	1	35977	38339	36450	1	1	35698	1	48462	26545	1	1
1139.0725@4.512	1	1	1	1	1	1	1	1	1	1	1	1	1	1	1	1	1	1	1	1	1	1	1	1	1	1	16975	1	1	1	1	1	1	1	1	1	1	1	1	1	1	22516	1	1	1
1155.5577@4.5181	1	1	1	1	1	1	1	1	1	14305	1	1	1	1	1	1	50825	1	1	18748	1	1	1	1	1	74682	42871	1	1	1	26370	22084	13731	1	1	1	1	1	1	1	1	18138	1	1	1
326.1895@4.5194182	1	24469	21229	17047	17930	18963	1	14097	26364	1	1	23984	23357	27323	26533	16648	1	20257	1	12070	25751	15394	1	35787	32488	32176	29809	37210	18161	22170	23780	19974	23656	22319	25804	17759	33024	23072	1	34674	24672	18596	18733	19833	26961
1539.071@4.521114	35705	66590	1	29738	1	20551	1	1	1	119703	144276	62023	237388	118857	110518	1	651679	163730	624839	1	1	198751	187134	738706	281414	766496	521530	1122178	1	1	216696	198541	130471	166163	348596	146557	72024	1	1	72976	64591	189643	119489	1	63403
1539.7632@4.520422	29128	67831	1	1	1	1	1	1	81393	101986	137223	62672	185855	106167	90053	868900	525527	138167	524116	192465	248298	162464	172050	619780	252397	617310	468646	928795	871487	194112	231779	201313	127510	151908	326067	147714	65668	706643	72207	67100	71530	158233	110065	72668	79076
1539.4314@4.520065	1	70032	1	32712	1	20746	1	1	87629	113593	127363	55429	154140	100778	88250	708154	475881	141529	458478	168463	221288	131196	150085	569120	257575	589392	447171	811594	936699	158300	205306	177874	113431	146407	284935	121973	68386	682727	75302	69073	66507	163709	98097	81122	63754
659.5983@4.5182505	1	1	1	1	1	1	1	1	1	1	57013	26017	81385	67733	40556	1	1	67842	298859	113966	148067	72242	106611	1	1	216815	200358	516266	550213	1	70054	104387	41092	82586	183712	77863	34517	1	1	31578	1	91335	61438	44205	33051
1433.6779@4.525821	1	1	1	49799	37273	50600	63962	38885	60388	76116	1	1	54757	53284	54122	1	1	1	1	1	1	1	1	59568	92495	86373	120924	1	1	62137	103480	1	65058	90423	60602	62580	64202	1	78992	1	1	1	1	79547	79429
1155.0583@4.520857	1	1	1	1	1	1	1	1	1	1	1	1	39480	25377	21351	195060	123796	33309	1	45370	57142	1	1	114959	61578	134643	105929	1	1	30925	51932	49387	1	38319	1	35505	1	1	1	13372	1	1	1	1	15314
659.9014@4.5217695	1	1	1	16371	14606	1	1	1	1	73835	98560	45376	146921	83254	1	207878	1	117495	1	140676	1	1	1	1	1	1	372056	1	1	1	173306	147998	1	1	269544	112479	51791	1	47573	52241	51866	132835	62350	63498	50700
659.7511@4.5219374	1	39616	1	1	1	1	1	1	1	47944	69564	28901	113282	85322	1	1	1	1	397005	151500	192591	109158	1	1	119523	289469	259800	679260	719108	14333	109543	132930	67689	107805	248982	89902	1	52962	1	38578	31761	112900	82833	1	1
660.3203@4.5200295	1	1	1	1	15408	1	1	1	1	1	28673	1	36685	20544	20313	1	120635	32787	114599	39169	61603	36643	43726	1	51499	144953	99417	203748	180552	33343	1	43438	1	34797	72399	37278	1	1	1	16463	1	35673	28427	14919	15238
1154.8097@4.5196395	1	1	1	1	1	1	1	1	1	22074	22176	1	55054	27011	24012	1	157471	32879	148419	35839	63469	17855	48997	1	71776	115137	143069	233563	258654	31636	35039	63898	28459	42083	93446	1	16681	144025	13657	14233	1	29470	30773	1	16597
923.6592@4.520648	1	1	1	1	1	1	1	1	11485	18946	13344	1	39345	26482	1	193416	105712	29395	114173	40821	55096	36558	36597	141726	55333	145101	110237	226988	200844	35999	52993	42612	21558	34838	76188	32518	1	162604	1	1	13163	42716	24487	12110	1
1659.7905@4.5283337	1	1	1	1	1	1	1	1	1	1	1	211377	179730	1	1	1	1	1	131911	226873	1	1	1	1	1	1	177261	1	1	1	1	1	1	218178	143243	1	1	1	1	1	117754	1	1	1	1
1659.4637@4.5240626	1	1	1	173326	129757	195703	1	144014	1	1	1	1	186623	185427	1	1	1	1	139814	1	1	267939	208438	1	1	1	176768	1	1	1	1	1	1	1	1	167827	1	1	1	1	1	324110	1	1	1
997.0774@4.540314	1	11529	11872	15379	1	1	16059	1	1	16697	1	28714	18247	16643	1	1	1	15533	11433	27617	27759	24447	1	1	23839	13020	18517	1	1	15563	1	25386	19410	24296	10028	18915	17346	17721	17386	25456	16754	20443	15064	26560	1
1244.5955@4.523043	1	48238	1	42976	39531	1	1	30338	33663	50571	53891	1	1	26733	54790	1	1	33319	26278	53224	1	46050	45042	1	1	1	42684	1	1	1	1	1	46265	33749	1	56671	46051	1	47732	41122	1	1	1	1	1
923.4487@4.5194373	1	1	1	1	1	1	1	1	1	1	1	1	31499	22259	16345	158104	81763	23801	89736	30360	41298	28792	28726	1	40671	113408	87728	170502	1	1	43311	31574	16949	23596	56028	25772	10001	115850	1	1	1	34181	20034	12756	1
1659.1176@4.519268	1	108304	1	129501	78137	153099	63625	103791	108173	123451	173127	178494	124548	126235	149469	1	162147	161136	96007	224443	155346	201469	185278	1	127559	1	144545	1	1	183130	1	243458	174767	144724	122699	125485	126618	1	151764	159506	93421	205815	161038	190346	117394
923.8562@4.521345	1	12337	1	1	1	1	1	1	1	19490	27476	10469	36272	22039	1	1	114290	29238	1	39814	55891	1	1	119160	1	138728	102737	1	1	36136	43860	45111	27076	35861	65314	29120	1	1	1	1	14745	39607	1	15149	15598
1244.8385@4.5199447	1	1	1	37565	18031	1	1	1	1	1	1	1	1	1	1	1	65015	1	1	53604	43566	1	39069	1	49230	1	31202	1	1	1	1	71786	1	54317	1	1	1	1	50465	37771	1	71084	1	1	31410
1187.0797@4.5301747	1	30386	15325	21371	11694	1	13470	1	1	1	56689	26926	69074	48550	57754	1	49447	60572	161624	68874	96336	108747	86108	1	102911	1	130521	254404	241377	1	109759	97011	51042	94384	151030	121450	1	186942	45191	37131	42183	113152	64384	56050	1
1725.4733@4.528837	1	11452	1	42239	43683	50133	60830	31609	1	1	91574	130948	49570	89259	36818	1	83436	27102	74678	86469	52542	40301	86212	1	41988	100315	203247	163331	120686	261031	1	138291	118157	46922	255237	212222	129678	1	53707	54055	19369	74528	345029	91923	70412
1034.8785@4.5292335	1	1	1	1	1	12663	15757	1	1	1	17687	30216	1	24722	10609	1	20767	1	23908	19221	1	11289	21525	1	1	30620	43546	35213	24541	1	76702	33775	27387	11107	57030	1	33890	1	1	1	1	16369	74503	20776	15791
711.197@4.524375	1	78170	97378	63327	1	108809	51139	93905	1	1	1	157287	96557	88644	110517	1	1	136841	81343	200835	148437	121156	114126	1	114327	89582	98562	1	1	148986	151659	194961	153172	1	78509	89288	113134	124088	107367	135983	87603	127108	123179	154975	102625
1035.0815@4.530333	1	1	1	1	1	12035	14153	1	1	1	17623	27935	12491	25359	1	1	22858	1	18314	19969	11744	1	22620	10986	1	23262	40632	31426	19264	1	74523	29303	24424	11011	51866	47266	26762	1	1	12223	1	26749	72984	20385	15080
1187.5583@4.5287104	1	1	1	1	1	11008	1	1	1	29920	29318	14900	48621	23533	1	1	1	27872	105080	48125	49886	1	56994	1	1	84831	62128	135075	131298	1	1	80748	28630	40855	87368	55755	1	1	23492	24032	26896	51529	32356	38764	1
994.0801@4.536244	1	1	30929	26773	13841	26168	16759	1	1	44196	53021	32137	42594	38347	1	1	57226	38824	34726	64052	59638	60146	48931	1	44467	39980	45229	1	1	69157	67554	58996	60103	65137	36034	46978	1	44956	45285	32356	22207	66529	47739	47847	37270
949.2539@4.5316396	24902	57356	30742	32924	18792	22639	27333	20552	1	107433	102773	38695	123818	83753	78802	375938	294692	107453	238142	84059	152520	138362	101343	328183	166556	256907	196364	317478	309246	136549	152788	171611	92135	122480	196447	156798	66440	321374	76147	73247	79611	175764	90911	83360	76426
678.3327@4.5330215	112660	196678	112739	131516	84412	104652	94271	78113	246320	328221	280836	134705	357394	245590	269349	501277	235307	321459	730476	269777	1	372229	1	1	508113	746532	570306	954455	895244	388376	446195	517108	269246	397475	1	480202	196635	1	240183	258883	263703	438263	271338	255472	238302
711.0558@4.529268	38364	69711	75830	73761	43837	81337	1	1	1	1	125774	137092	98447	94575	111529	1	1	102902	73028	171902	117965	154554	131083	87299	101111	103600	112578	1	1	1	117622	183767	148377	156127	75628	113891	94198	1	126180	120561	74035	143364	121489	137969	110470
1478.7986@4.533222	1	1	1	1	1	1	1	1	1	1	1	103708	1	1	1	1	1	1	1	1	1	40857	1	1	1	1	81403	74256	1	1	1	1	50271	1	104498	1	1	1	1	21376	1	1	201845	1	1
949.0668@4.531381	1	1	38301	32882	26794	28167	28266	20819	1	1	115356	46759	114099	81667	93925	1	295107	107515	232920	106656	147861	117881	124340	1	173588	259852	199839	302123	302584	1	154244	176410	80111	124120	194675	152418	64746	313077	72070	82808	75156	175327	87619	1	1
949.4603@4.5313616	24013	58128	27482	28181	18935	24945	24688	1	84152	105147	111076	43152	120179	80580	87598	1	284201	101886	232798	97989	152249	115509	117447	1	169904	256361	184036	316021	263811	1	145225	175546	88346	133400	188215	161949	64940	309831	78092	64339	76608	164977	88311	76845	74821
1237.0795@4.5342	1	1	1	1	1	1	12546	1	1	1	1	1	1	1	1	1	20503	1	1	1	1	28460	26761	1	21123	13314	20159	1	1	1	1	1	1	1	1	1	1	22168	1	1	14365	32285	1	1	1
678.1902@4.527542	1	1	1	152840	1	1	1	1	1	313826	371234	167666	1	1	1	1	301628	1	787295	333125	600272	449543	414266	1	334648	150651	730790	1	1	107325	490854	508443	345471	476391	794700	1	1	1	1	1	1	1	352533	326725	1
709.9063@4.561952	125130	125404	153562	56706	1	1	1	1	1	1	67900	1	1	1	1	259308	382514	87808	265350	1	1	1	57863	239410	293686	300495	275005	1	298193	1	1	1	1	117925	278442	1	1	333412	87556	1	199703	1	105530	1	1
995.4758@4.5310373	1	1	1	38481	1	30172	22360	24860	1	1	55119	51528	1	29846	47408	1	1	1	34504	45863	1	57555	37165	1	52494	1	36415	1	1	1	1	59988	45330	1	28653	39023	31681	1	1	1	1	53032	33927	53080	1
1724.7983@4.5661936	1	1	1	40579	53635	47416	67979	35884	1	18658	77014	113464	68502	91211	64020	1	1	1	57706	1	38380	101327	93398	1	26883	1	149909	1	1	1	1	1	123319	62107	285905	1	136554	1	40347	43725	1	162234	361784	104921	72248
993.8677@4.5363255	29229	47361	1	49873	31147	1	30794	1	1	68206	87161	81306	61995	54164	54133	69153	80623	70436	51169	96564	79326	72073	78553	69261	66233	53090	64843	1	1	105580	104725	114759	95876	1	51504	1	1	72510	1	66102	43512	86756	69748	76912	1
1496.7047@4.5422726	1	1	1	1	1	1	1	1	1	33314	1	1	30389	1	23598	47625	1	1	1	23586	1	1	1	17481	23920	1	41435	1	1	1	1	1	28738	1	1	1	1	1	1	21725	1	1	1	1	1
1662.1208@4.536606	1	1	1	37296	46704	39466	33439	1	1	1	69452	77190	54394	50367	1	1	70696	56138	49270	77102	1	58805	64783	1	61530	58266	61354	1	1	1	1	82734	59379	55935	49623	1	53133	68308	52981	56192	28719	67145	54016	55977	55100
1725.124@4.626548	56319	62761	56846	62932	39103	37545	22617	34146	56093	74770	1	53308	54161	71694	56924	1	25971	23734	28230	63748	59422	98618	100931	1	39977	47643	27802	185829	16429	1	1	64426	85626	47783	1	244338	1	36639	54951	34740	30720	1	352921	112595	74390
552.0355@4.5407	1	21744	22514	1	1	1	1	1	1	1	1	1	1	1	23951	1	1	12415	1	1	1	25783	22331	1	1	18641	24868	1	1	1	1	1	1	1	1	1	1	1	1	1	16364	1	16782	1	1
1241.8251@4.5396667	1	1	1	1	1	1	1	1	1	1	1	1	1	304641	1	1	392986	373531	290395	1	1	1	1	1	354258	295754	355086	1	1	1	1	1	1	1	314858	1	1	390311	1	1	1	1	1	1	1
1242.0663@4.5401535	1	1	131475	1	1	1	1	1	1	1	1	1	199405	1	1	1	249284	193703	168032	1	281707	1	1	1	1	177953	192321	1	1	1	1	1	1	1	1	1	1	1	1	194862	127513	277387	1	1	1
1241.575@4.5437365	319564	483911	1	1	343776	1	1	1	623895	641047	1	1	571019	527619	1	570156	628863	1	468636	1	1	1	1	584008	584275	526050	543521	383657	400826	1	1	1	1	1	1	1	1	606910	1	1	1	1	1	1	1
709.7603@4.5407367	291342	1	1	287117	327884	1	1	348402	67476	607365	333583	119192	504283	1	451430	1	552936	445066	430180	539205	545106	332322	344769	498335	538663	478750	467789	1	1	1	433712	420278	345932	289040	1	353790	408428	576194	585735	261371	371980	405435	174205	467633	1
992.4762@4.540981	519436	876675	834785	816063	614977	790550	596677	624764	1146067	1193996	1387113	1277621	1111567	970116	1112418	1110231	1216955	1095358	880350	1547023	1599827	1444629	1459693	1144916	1099528	959124	1102854	710265	735825	1600990	1639183	1837819	1550351	1670428	959135	1231840	1059145	1138461	1256826	1084448	762952	1647313	1318066	1291635	1053410
709.6192@4.541939	537062	852800	764723	776471	591810	740854	566169	616981	1048664	1071903	1189226	1	956132	855569	964849	928526	1030113	1016172	758322	1310686	1301634	1204755	1236077	957955	943528	835932	918308	596981	627690	1421926	1387845	1551003	1333848	1	837770	1040035	942642	1002622	1137479	996892	737630	1316654	1120508	1119543	942302
709.4691@4.5418453	1	1	1	1	1	1	1	1	1868809	1898142	1	1	1686160	1525256	1	1653822	1784299	1806029	1359725	1	1	1	1	1683391	1681861	1465491	1553193	1052268	1106380	2496995	1	1	1	1	1483789	1	1	1754318	1990285	1	1296060	2288065	1	1	1
992.2736@4.5399785	522271	864665	836992	820783	605911	770027	590711	621342	1	1186814	1374715	1257386	1128447	962633	1101583	1	1203236	1088322	864430	1550271	1557565	1439252	1450611	1	1082884	948727	1100807	737916	730889	1618746	1636052	1818191	1526407	1663005	949738	1210371	1055013	1107322	1254322	1067313	753235	1653378	1309120	1307682	1036741
432.2288@4.5452595	1	1	1	1	1	1	1	1	1	18780	15070	1	18827	12218	1	1	21340	1	25277	12775	24434	22750	18694	1	1	30852	11748	30522	13801	13515	11539	14335	1	13283	1	16452	10607	16910	1	1	1	15870	1	1	1
827.8831@4.544214	473966	1	1	1	1	1	1	1	1	1	1	1	787333	1	1	751920	816388	1	645949	1	1	1	1	825835	814186	659837	781417	516619	539001	1	1	1	1	1	1	1	1	1	1	1	1	1	1	1	1
1496.388@4.5429997	1	1	1	1	1	1	1	1	1	1	1	16918	1	1	1	1	1	1	1	1	1	1	1	1	1	1	39156	1	1	1	1	1	1	1	27768	1	1	1	1	1	1	1	1	1	12736
709.3311@4.540353	1	1	1	1	1799379	1	1771585	1	300221	1	1	1	2714939	1	1	744622	2945507	1	2265311	1	1	1	1	1176674	2815138	2327690	2573990	1734175	1792234	372892	1	1	1	1	1	1	1	2912535	1	1	1	1	1	1	1
1655.4445@4.541975	876957	1	1201150	1204519	922843	1143651	906834	965873	1641293	1645488	1771705	1780286	1406765	1312702	1	1421663	1528166	1543543	1167225	1960511	1991780	1	1	1	1451941	1191918	1384075	889504	943146	1	1	1	2000738	2043004	1262658	1572606	1	1519763	1736708	1529676	1127554	1942559	1690875	1	1
670.3269@4.538211	1	1	1	1	1	1	1	1	1	1	1	1	27073	20253	1	1	1	1	41182	20145	1	13323	18797	1	1	66219	52417	81034	1	1	1	25975	14000	22252	45054	22930	1	1	1	1	1	19851	13218	14425	1
1655.1418@4.5425606	1518233	2221614	2065470	2056410	1587168	1951757	1568858	1667197	2785077	2762721	2974557	2980085	2360452	2211801	2458394	2403332	2571889	2624231	1987165	3240523	3175179	2968150	2961476	2480028	2454189	2114138	2243553	1429537	1564630	1	3438823	3749220	3317796	3334482	2153909	2664748	2421452	2572958	2925746	2588945	1922927	3218335	2852664	2923082	2469594
1497.065@4.5462003	1	1	1	12985	1	13253	1	1	1	1	1	1	1	19819	21280	1	1	1	1	1	1	1	19250	1	1	1	39912	43094	1	1	1	1	1	1	24201	1	1	1	1	14584	14498	22987	17640	1	1
1563.4291@4.5451584	1	1	1	1	1	1	1	1	1	1	1	25526	1	33529	1	1	88326	15428	93173	1	53510	1	1	1	1	139231	109799	184749	156404	1	1	54210	1	48423	95380	37979	1	1	1	1	10727	1	32075	1	1
1563.1028@4.545208	1	1	38166	1	1	1	1	1	1	17197	1	1	57669	1	1	1	104414	23946	102234	20328	61325	1	40020	1	72589	154843	127379	221793	168436	10707	1	57885	33717	1	110481	40994	21875	1	1	14484	1	1	33238	1	1
1054.8336@4.5245	1	1	1	1	1	1	1	1	1	1	1	1	1	1	1	1	1	1	1	1	10680	1	1	49399	1	15827	14807	1	1	1	1	1	1	1	1	1	1	1	1	1	1	1	1	1	1
1672.7833@4.5518413	80838	100835	91849	92986	72630	92460	66677	83680	119796	104345	99553	96633	89754	1	87047	76099	93542	102553	70756	98546	104513	90882	99710	1	1	89990	78999	53604	1	1	131236	137543	115371	110617	87414	1	89942	96567	104940	119374	91440	111968	101594	110287	1
1672.4495@4.5488157	1	1	104715	104398	96407	117168	81836	99008	1	122573	1	128790	102620	110185	110718	92761	108649	137291	1	146339	127139	118110	123397	1	1	1	101590	1	1	171403	145876	156059	142754	154030	116888	96702	114890	1	1	149674	99055	137142	124668	140462	120214
987.8115@4.57994	53818	116675	78290	122220	71959	94250	76298	91026	228046	265995	302189	123572	245167	210026	230069	1	256043	180147	211769	147302	197209	185719	108879	288554	205953	258391	319201	279928	188691	183034	215292	227749	155548	259306	153029	180555	162121	155089	203643	136382	109331	318511	152472	124283	143404
988.485@4.578399	1	1	1	93827	54667	74757	61186	1	169686	199027	234162	95573	185909	167654	174799	168799	201299	137471	158278	119986	149066	138283	83586	215278	161026	220641	237105	214057	1	148905	160714	169905	121047	209743	123008	131762	120531	123579	155295	104870	86044	240799	116245	1	111851
1481.7292@4.5795684	38442	85076	50638	88103	49308	65562	53037	60765	152082	188130	215211	81691	165692	143766	154967	149844	180551	115622	146541	107135	131025	124135	77471	197169	150462	192670	219504	192134	131681	132848	144146	152184	106329	186261	106376	121905	113940	99346	136153	93787	71652	221254	97427	80716	97737
1482.2175@4.580227	36961	1	58529	91376	46499	63442	52361	59338	1	186957	215640	87111	175567	147018	158226	151227	182640	1	147858	107356	133071	132042	75455	201779	1	1	222685	196103	130171	132357	155550	145224	107498	190671	101288	120602	108318	107236	1	93713	73943	227959	107262	82182	1
988.1527@4.5788617	43828	98829	61235	102612	59090	79053	67822	70342	194010	224651	251035	103216	199465	179779	187051	173167	210699	144698	175065	121879	160975	155096	91775	236544	177354	215725	260239	234058	160776	163444	181260	185758	125225	222635	133128	149206	140200	127319	164931	116292	92526	266263	126892	103954	121774
593.2966@4.57554	64407	140887	88047	138009	1	109789	86673	84526	250626	283258	323185	125332	287237	233328	238455	222496	268654	186774	256672	156101	210560	205777	31204	338470	263627	354198	369354	373801	269355	213379	220964	235721	171007	282037	201950	197648	184324	228368	216712	145778	146064	305877	177888	138082	176717
978.4927@4.586881	24746	1	31743	44744	21458	44371	29785	20154	19418	24931	29175	19412	1	12220	1	1	1	17890	12432	1	1	1	1	38695	1	1	42420	15070	24759	1	1	12719	1	12312	13304	1	1	1	33403	31055	35950	43106	16983	10282	30560
570.2796@4.589333	1	1	1	1	1	1	1	1	1	1	1	1	31429	1	1	1	1	1	19218	1	15363	16852	10255	1	1	26102	22470	17891	14215	1	1	1	1	10131	18040	11676	1	1	1	1	1	23785	1	1	1
1396.1613@4.6279426	1	19007	15173	21108	1	19245	19651	1	26183	24617	1	16571	26984	19650	22215	1	18826	1	17939	1	1	10160	14787	1	24025	39352	42539	37920	28584	1	30646	26452	21578	24146	22810	24510	1	1	25280	17528	1	35355	19579	1	1
1547.7516@4.6470666	45436	27188	43422	39869	23309	1	24554	25759	1	1	31672	1	26917	12020	1	1	1	22232	1	18953	1	1	27771	1	1	1	37210	33372	25221	1	1	18746	1	25774	12947	16457	15013	1	31911	41936	23305	21197	1	23963	21694
709.1964@4.650423	308283	1	1	1	1	483200	1	1	1	1	1	1	409635	496940	466559	233551	319212	1	352371	512375	1	1	1	254328	441593	408653	534113	315036	379598	1	1	1	333053	537860	518367	1	1	362665	1	1	1	453399	543989	1	1
1761.8335@4.6524	1	1	1	1	1	1	1	1	1	1	1	1	1	14375	1	1	23985	1	18955	1	18748	1	1	27524	28705	1	30485	30918	27332	1	1	1	1	1	1	17272	1	1	1	1	1	24238	1	14618	1
376.1357@4.664745	103675	38980	42050	42573	76727	25384	94835	23688	75517	48241	34027	48261	92214	76762	57853	152787	113716	50728	182717	85513	110713	32599	175556	154961	130825	203682	109585	234810	173293	225070	257393	180730	254482	400822	414084	339429	261061	429621	139709	163522	123683	285703	462120	270529	241104
1129.8197@4.6667504	1	1	1	1	1	1	1	1	1	1	1	1	44452	1	16763	1	1	1	48263	1	23110	1	1	1	1	14845	19528	83661	85015	1	1	1	1	1	18683	1	1	1	1	1	1	1	1	1	1
1578.0927@4.676973	1	1	1	63107	38847	43946	44834	1	1	340742	1	1	1	513484	552109	1	734679	298779	450620	479044	650863	793852	1	419595	249421	356457	290154	488525	1	257196	235874	1	253726	353854	329627	295469	158559	1	115495	146736	111617	330103	188120	170179	162425
1578.4344@4.6764226	1	1	52030	57028	39520	42261	1	1	1	338377	654306	170550	779388	507079	581959	1	729166	277217	447289	472023	666012	786533	550813	412815	225002	360694	290022	465883	368608	261380	236127	472008	251101	359880	334870	286317	153284	587478	106699	148139	102562	323487	180117	160030	159025
1578.763@4.6768503	1	1	1	58527	36575	42883	29701	1	1	311547	519117	146451	652504	419691	493514	605403	594001	248912	367610	401563	574787	658796	461224	389569	217769	322807	239954	439530	348008	1	1	381705	205430	296659	291438	1	1	486515	110077	132051	100841	293209	155093	147241	1
792.3596@4.674379	1	27346	29465	1	15143	23260	26181	1	1	1	72065	1	78763	61236	68135	1	1	69968	123449	86356	122589	1	1	1	48668	85030	66615	134492	1	67653	49997	1	1	69551	1	85548	1	39305	1	41774	46929	98135	55381	1	1
1980.4216@4.675978	10681	13438	15404	13797	1	10294	10459	1	25290	31104	32387	12770	38632	29051	30588	67771	58029	26500	43190	35053	53763	54587	45332	52632	22883	42554	25607	61175	56557	32613	24590	30315	15005	27056	31544	34422	1	30920	17593	22607	17512	41264	16195	13864	15897
1979.9073@4.67426	10471	13784	13909	14235	1	1	11617	1	23286	31370	38421	13763	39988	29959	30605	69210	60605	28064	44986	40504	56071	56975	47372	52671	26139	1	29744	60967	57839	34000	29786	28360	17036	29033	34263	36025	1	36894	20417	22820	19399	43569	16581	16717	16388
791.7625@4.6769996	1	1	1	19135	1	17628	18121	1	1	1	47260	1	56736	41384	41142	1	1	1	73811	55291	77921	1	1	1	1	1	48475	73732	1	1	1	1	1	39749	53618	54893	26579	1	29768	1	1	54134	1	23608	29918
1376.6575@4.6796107	1	58509	1	46971	1	57762	1	43218	1	1	1	32440	32674	1	1	1	1	1	30483	30901	1	1	25493	1	1	1	45246	21897	21549	1	1	1	20048	1	14649	31125	1	1	1	1	1	1	1	19740	1
1377.1736@4.6815267	27446	41846	46444	43794	30726	51953	36544	37586	1	1	1	29367	31184	1	43884	13089	1	25981	22308	25031	33034	35110	1	38330	1	35194	37479	20876	1	27084	1	32224	19160	39386	13480	1	22985	22859	38841	33614	20626	44607	1	19081	25651
1035.4797@4.67988	1	1	1	14747	1	1	1	1	1	35278	37417	1	49376	33034	1	1	117149	36992	65902	56701	80684	1	1	1	24345	45402	24846	1	1	1	23909	29723	1	31480	1	1	1	1	16957	17590	14595	36216	1	1	12946
1553.209@4.679489	63361	1	67998	67091	31789	48792	51348	28165	145712	206728	212843	86627	288323	211140	200206	770542	665784	212309	403675	309688	483942	455111	377885	297276	131367	257130	151171	390790	435033	190306	134635	164335	94247	164722	196814	199187	106132	174473	91017	108935	93388	206624	86997	1	95176
1035.8245@4.6784987	1	1	1	1	1	1	1	1	19530	28800	31135	10509	42451	1	1	116529	100000	27646	53049	45183	71715	1	58361	44251	17527	37158	21884	62745	63832	26103	19882	23795	13200	24397	27011	28366	1	24275	12230	13180	11757	31529	12327	1	11618
1506.4229@4.666417	1	1	1	1	1	1	1	1	1	1	1	1	115394	1	51427	1	1	1	118493	1	53163	1	45383	1	1	1	54703	203962	1	1	1	1	1	18719	41116	1	1	1	1	1	1	1	1	1	1
239.102@4.6817174	19681	33743	39386	24703	49889	23192	1	18531	29462	18853	44136	48462	43840	18771	31670	23717	1	26337	28150	21321	42455	34352	51246	16981	1	25870	34405	24882	1	47996	45257	61028	42765	1	1	1	1	14909	39785	1	1	1	25610	42622	1
645.4648@4.6673846	1	1	1	1	1	1	1	1	1	1	26485	1	84824	15681	1	1	1	1	72220	1	1	36893	30836	1	1	1	26650	153271	119525	1	1	1	1	1	21807	1	1	1	1	1	1	1	1	1	1
1506.7512@4.6737385	1	1	1	1	1	1	1	1	1	1	34447	1	79156	31457	36371	1	114833	1	83120	26489	44675	31963	30149	1	1	69259	37090	138711	114753	1	1	18969	1	1	1	15340	1	1	1	1	1	14328	1	1	1
1130.0658@4.6784	1	1	1	1	1	1	1	1	1	1	26830	1	52812	1	1	40682	78409	12598	66747	16212	32941	29642	1	1	1	47121	29812	107919	97139	1	1	12576	1	1	1	1	1	63676	1	1	1	1	1	1	1
538.2831@4.6814003	1	1	1	1	1	1	1	1	1	1	1	1	1	1	1	12474	1	1	1	1	1	1	1	12131	1	15553	14639	18775	1	1	1	1	1	1	1	1	1	1	1	1	1	1	1	1	1
645.3239@4.671222	1	1	1	1	1	1	1	1	1	1	1	1	38032	1	23201	1	1	1	32445	1	20671	16701	1	1	1	1	33633	1	1	1	1	1	1	1	1	1	1	1	1	1	1	1	1	1	1
792.5653@4.6809564	1	1	1	1	1	1	16117	1	1	1	57283	19630	59293	47314	47277	1	1	41403	1	67177	104646	97161	70398	1	1	1	78796	111498	1	1	1	1	49437	61419	80854	65682	1	1	1	41358	30165	1	1	1	32390
676.3275@4.669	1	1	1	1	1	1	1	1	1	1	137774	65987	497774	321760	390195	1	1	147318	236254	248160	435460	515731	350444	1	1	55101	144515	1	1	1	1	134017	157263	119851	1	1	1	1	1	49650	1	203461	1	1	1
1894.867@4.691039	95351	115272	124364	118469	47441	82246	87695	43246	259244	353474	420853	130965	468478	339584	333032	1017482	854443	314055	546614	519433	651577	673319	577470	618743	209878	445174	283791	642422	669873	364714	265889	347864	182786	300383	353198	363847	178092	397088	167937	207761	170976	423113	159987	172292	175358
757.9576@4.6913924	177889	195271	232141	222764	96511	162855	162287	83821	421930	548788	608633	215642	672653	537732	542034	1487567	1257790	544806	908695	784114	1077023	1126628	953140	914698	356177	677891	433515	982667	1048132	591735	428250	507007	281574	443600	557263	603417	299055	561760	278621	355059	305655	647064	260413	297609	314094
758.3503@4.691	96754	104369	114750	109974	50869	84838	89847	1	218857	289033	319803	120242	370827	282390	273093	816586	667366	271462	475416	398989	555807	581930	498829	482748	188335	360506	225867	515769	562796	304213	227090	276633	144860	221751	292577	313053	1	302947	147852	188848	154155	332521	135300	153554	165217
758.1455@4.691235	144323	165710	188655	183811	76621	131379	136474	68205	344710	453910	494154	174796	535908	444111	421999	1285924	1042862	438635	743149	643294	863805	909762	784355	745442	286439	544898	352255	773514	860027	476295	344709	428826	228284	357253	472116	491719	252940	461713	231259	292562	244919	523548	211898	231388	244249
1894.3281@4.6907883	109974	111657	130119	1	52167	1	1	1	280907	336390	451814	138736	482881	351562	363943	1124755	929020	358842	616336	555581	1	1	1	631456	223721	480728	304320	1	1	397003	293789	354550	195326	297961	379499	1	1	1	165390	224704	1	1	169779	1	1
757.7506@4.691549	150580	167794	193756	185111	76642	141035	140583	73592	361873	465902	513539	178362	568017	457248	458474	1304593	1052858	465063	741360	678938	912158	958535	812897	772035	305092	583793	375422	804058	879531	480190	368288	436435	239252	372447	478381	495190	260228	485636	233015	308697	260861	542834	226251	242324	259004
757.5474@4.691078	115433	130768	151123	148378	62111	107298	107443	57968	279361	359969	391550	136466	451141	350215	346076	1003829	818584	358883	590135	527893	692501	726377	625958	604958	228639	444867	288544	648098	702042	383269	280512	351533	179898	302433	371039	391324	203428	372454	183218	238070	202199	418416	178245	192617	206491
676.4777@4.6764994	1	1	39794	33912	27272	39683	1	1	1	22156	164630	153229	658963	449324	503718	1	56407	71322	308034	394440	564492	687896	492658	1	35410	38486	218235	444620	370528	1	84294	236815	214887	238429	287985	265891	122664	1	60309	63175	92706	245606	146740	149040	141169
1184.0822@4.6728854	1	1	1	23840	1	1	1	1	1	1	1	43988	283392	184700	218777	1	23438	72600	107749	185366	263701	318265	196662	1	1	13203	82143	192028	160218	1	27361	120752	90927	111419	128820	108703	55470	1	29705	42931	15945	124992	65252	59996	53425
666.3017@4.707033	17175	1	1	27001	14660	34401	20865	20789	1	20042	35321	1	22544	1	1	1	17938	16733	21104	1	1	1	1	1	36182	33506	43974	1	24678	1	28458	28341	1	30678	1	1	19434	40302	24902	33506	30823	46688	1	1	1
733.4074@4.703333	1	41772	29369	50894	28816	53800	30608	36397	27686	45317	20994	1	12391	1	15633	1	1	1	1	1	1	1	1	1	1	1	17906	1	1	1	1	1	1	1	1	1	1	1	1	1	1	15242	1	1	1
732.9059@4.703857	23482	77201	58920	102844	55757	114668	62356	71724	53888	92683	37894	1	26581	19314	30644	1	1	17617	1	1	1	1	1	23411	38600	18201	44867	1	1	1	1	1	22125	1	1	1	1	1	1	1	20664	35160	1	1	16256
1586.4098@4.697529	1	1	1	1	1	1	1	1	1	1	1	1	1	19628	19723	1	1	1	76892	34494	47303	1	40437	1	1	1	39382	1	1	1	1	59001	41365	36789	64173	1	1	1	1	1	1	1	29175	44128	1
666.1@4.7068124	1	17187	1	19215	1	1	1	1	1	14729	1	1	1	1	16935	1	1	1	1	1	1	1	1	1	14337	13620	14168	10372	1	1	1	1	1	15542	1	1	1	1	16744	16811	16479	20506	1	1	1
680.3252@4.7192	1	1	1	1	1	1	1	1	1	1	1	1	14203	1	1	1	38584	1	50646	1	1	1	1	1	1	13556	32821	1	1	1	15962	36035	1	1	1	1	1	1	1	1	1	1	1	1	1
872.4194@4.6979604	1	1	1	13535	1	1	1	1	1	1	1	1	1	24204	24353	1	1	1	35212	31853	39772	37429	36744	1	1	33204	33355	50438	1	1	1	1	14856	24369	28693	21096	15961	1	1	1	1	27246	17772	18074	14470
623.3077@4.7119994	1	1	1	1	1	1	1	1	1	1	1	1	25884	1	19542	1	1	1	1	1	1	17809	20858	1	1	30723	30261	62541	71990	1	1	25726	18160	1	29510	1	1	1	1	12436	1	16811	1	18291	1
1453.6925@4.7079997	1	1	1	1	1	1	1	1	1	41396	56803	1	1	57185	1	1	1	1	1	1	59904	1	1	1	1	103321	95871	1	1	1	1	1	1	62135	1	47968	1	1	1	34929	1	77385	52589	56499	40016
1454.0469@4.716474	1	1	1	1	1	25552	24604	16258	1	1	1	1	1	47412	47144	1	1	38896	62152	1	48908	1	1	1	1	96180	87919	135034	1	1	1	1	1	53601	65202	1	1	1	1	1	1	67018	1	46600	1
1454.3857@4.7184577	1	1	1	1	10518	19467	1	1	1	1	44295	36751	47416	38891	1	1	60332	33669	56932	45152	45896	35118	42065	90193	49258	90967	75105	1	1	1	51798	53233	36763	54737	63616	35988	28821	92219	1	1	23577	57922	41166	38870	1
1496.2072@4.7180567	24295	1	22234	30804	16429	21414	24896	18453	1	25519	1	15962	25103	18273	25016	1	1	1	28473	19738	1	13905	1	36342	1	43394	46339	42070	1	32405	38931	29043	26167	31599	27156	1	1	1	33297	26357	22870	42426	1	24110	1
954.9531@4.7197948	10455	17042	55432	1	14574	1	12968	1	1	40781	34011	14237	43341	32085	24823	1	1	21654	35951	45201	44359	58284	29818	1	44421	67981	41345	100954	1	18449	1	27658	1	25825	25848	14819	17761	50219	15212	1	10468	34537	16035	1	12046
2075.4028@4.727572	1	1	1	11572	1	1	1	1	1	20237	19703	12579	22102	24533	26167	1	34379	1	20941	30740	26961	26141	25384	1	1	23638	20780	34406	35082	11586	14799	13993	1	24733	17278	1	15337	1	12727	13069	11280	35987	16522	1	13400
2074.7605@4.7267504	1	1	1	1	1	11731	1	1	1	27361	1	1	1	23929	1	1	40962	1	1	1	45581	1	1	1	1	1	31820	1	1	1	1	1	1	1	1	21757	1	1	1	1	1	1	1	1	1
223.0746@4.75304	3880577	7287757	8273756	8732987	9004659	4759912	4076181	5221599	3939823	8318670	10852374	10510506	10602016	4740664	4377747	5744913	6164742	8901863	4085002	6759415	11376581	8336741	13522434	4004378	6240310	8506159	12145172	5992723	7217092	7477702	13082269	11499050	14291901	8318649	2402269	7640621	5264857	2150791	7592515	4038791	5292997	4219620	8123981	10266925	4119081
206.0473@4.7530193	63600	137112	163995	174053	187275	91109	84642	116896	59945	144972	201340	215448	218337	97414	88879	101042	116033	178855	72260	123500	241999	181833	305320	69790	114745	175260	256804	114518	164019	126558	252886	229641	296685	174764	46917	163868	112230	36602	146309	71254	102802	76630	172580	223181	84316
430.0169@4.778326	1	69897	358433	33924	42658	70960	59518	54894	158519	132034	102306	42844	75070	72746	79909	37603	48645	48789	38703	65557	67884	56281	38793	1	71754	89257	75248	60125	29070	60085	35609	76456	31350	74262	41469	35487	54066	42951	71613	38161	28954	83663	49366	42963	40257
637.6281@4.7737145	1	11048	12800	11861	1	11575	10549	1	1	13939	1	1	1	1	1	1	14871	1	1	1	1	1	1	23895	12204	1	14317	1	24724	1	1	1	1	1	1	1	1	1	1	11403	14635	14921	1	1	1
717.0165@4.7795835	1	1	65323	1	1	1	1	1	30983	24634	19403	1	15222	1	1	1	1	1	1	1	1	1	1	1	16012	1	15617	1	1	1	1	12819	1	14729	1	1	1	1	1	1	1	18461	1	1	1
1075.0275@4.779875	27354	110473	575232	53358	63168	105430	93268	77573	254622	211619	165208	66573	117472	115870	121689	62798	80211	77561	1	100333	106089	90139	58156	1	120426	145665	121952	98811	51611	89968	56478	114735	47420	117204	62322	57504	81466	76755	108976	61029	1	134291	74807	63692	60617
716.6804@4.781381	1	17088	75299	1	1	1	10599	1	36328	31718	25773	1	17553	17293	1	1	1	12039	1	17033	12461	11894	1	1	1	1	18733	1	1	1	1	17402	1	16457	1	1	1	1	1	1	1	22441	1	1	1
1075.535@4.7794075	21773	94383	473890	46778	55122	89816	81384	69977	221003	177707	133428	57141	98614	91775	101154	1	60941	63950	48325	80086	87604	75141	49101	52413	97690	119470	95234	73181	1	75157	46841	96464	41192	94537	54356	44565	66747	63602	94336	51389	37247	108264	62755	51609	52105
717.3492@4.7831116	1	1	46962	1	1	14487	1	1	1	18093	1	1	10798	13889	15683	1	18555	10555	1	1	14568	1	1	1	1	21364	14563	19193	1	1	14396	13715	1	1	1	1	10425	1	12993	1	1	1	1	1	1
1644.7916@4.792647	1	1	41322	1	55771	75583	1	1	1	1	1	114300	253334	1	1	1	1	90865	97976	531570	1	752560	1	1	1	1	73763	1	1	1	69359	1	248567	1	1	1	1	1	1	1	53896	1	165721	184041	1
1645.1488@4.784513	1	1	140378	171706	55971	110840	94197	101842	1	79732	250801	125981	1	1	322444	1	1	94963	100424	554089	432420	749375	572240	1	47176	1	77122	31419	1	21979	69115	281455	236735	330602	1	1	187303	1	73037	110891	51715	194845	167099	193754	135468
839.3953@4.8104544	1	16278	44157	50236	43209	18394	1	1	25118	43439	54875	31407	91311	43337	78601	15563	40671	24010	19322	23722	32648	76568	29905	25404	26603	1	24755	1	1	1	1	22968	1	1	1	1	1	1	23040	27981	23541	1	25132	26875	1
1385.6547@4.82525	1	1	1	1	1	1	1	1	1	1	1	1	1	1	1	1	1	1	1	1	1	1	1	1	13073	16233	19620	1	1	1	1	1	1	1	1	1	1	12549	1	1	1	1	1	1	1
1385.307@4.8087273	1	1	1	1	1	1	1	1	1	1	1	1	1	1	1	1	1	1	10485	1	1	1	1	1	1	23313	29551	22880	29321	1	1	1	1	10654	15564	1	1	1	1	1	1	11207	1	1	1
1384.9902@4.8125	1	1	1	1	1	1	1	1	1	1	1	1	1	1	1	1	1	1	10902	1	1	1	1	1	17325	24568	29883	1	33259	1	1	11142	1	1	15578	1	1	1	1	1	1	1	1	1	1
599.6204@4.8215	19683	10425	12379	17536	1	11557	12931	1	1	1	1	1	1	1	1	1	1	1	1	1	1	1	1	1	1	1	21623	1	1	1	1	1	1	1	1	1	1	1	1	1	10428	1	1	1	1
935.9932@4.8221765	1	1	1	1	10741	1	19872	1	1	1	1	27583	1	1	1	10614	1	1	1	1	1	1	1	1	11260	1	11520	1	14148	1	1	1	1	1	13058	1	1	25755	10552	12116	10420	1	25376	1	1
206.047@4.8544517	37359	26374	28084	28949	32059	46219	38745	24009	29762	152757	209992	24737	30021	43721	41292	39742	37042	33805	33542	40841	43229	36697	39728	38661	36597	29916	31880	53782	29613	126438	260121	38001	37713	27491	43638	39827	47907	31763	38558	46010	29716	41630	31672	34970	46925
237.0891@4.8620596	30229210	26533404	24483654	24836580	24895764	35116676	22832708	17464528	43789604	41905916	47801040	31555408	31385122	32231112	34472420	44982796	28577182	30660410	40044224	41639952	36625748	23547558	34903048	37067220	32809124	23954388	28237360	37182196	19829848	49024880	46652864	40441760	36648376	27511566	25295866	33543720	26981198	19738236	29893072	33726044	22492870	1	28528016	34217144	29470482
898.0623@4.9075623	12662	1	1	1	1	1	1	1	1	1	1	1	1	1	1	1	1	1	1	1	1	1	1	19421	17737	13517	19014	1	12843	1	19893	11404	1	11549	1	1	1	11565	13251	15540	18523	21117	10830	12924	1
860.7239@4.9246497	21542	41785	25413	38855	22542	38349	33617	34008	39261	45120	31494	20381	23471	16200	24479	1	17071	24924	16386	1	10883	1	1	1	38551	22139	32548	1	16869	22150	25889	18005	20873	1	1	21244	23747	1	45019	40188	40059	33882	21577	1	1
860.0487@4.92524	32662	63315	38763	57681	33591	58236	49881	54847	61501	70882	49503	31860	35517	21897	37026	1	24040	37047	25167	14437	17102	12870	10247	47630	57209	36407	50980	14458	27294	31077	37892	28828	32707	44761	13669	32138	33615	31040	67532	62496	64836	51327	36266	38631	49622
860.3848@4.9254684	28548	53996	32054	45983	29911	51611	43222	47691	53167	59282	42757	28097	30916	19832	32358	1	21078	31210	24349	10789	15025	1	1	39227	47243	33112	43197	1	22687	30451	35699	25071	28245	37985	10340	27563	32021	24931	59986	49714	55691	47756	29636	31637	42467
1290.0757@4.922834	10872	19994	12687	17784	1	17586	1	1	21787	1	1	1	1	1	1	1	1	1	1	1	1	1	1	13006	18149	1	15966	1	1	1	10862	1	1	1	1	1	1	1	19095	19956	18994	15496	12438	1	16255
831.0375@4.9305	1	12756	1	12950	1	14123	1	1	16279	17951	10926	1	1	1	1	1	1	10463	1	1	1	1	1	1	15836	1	15769	1	1	1	1	1	1	12828	1	1	1	1	19697	21294	20206	16454	1	12790	13809
515.2956@4.979824	27496	74825	59576	74073	38305	98111	68314	42635	56612	99654	99146	88964	67733	40890	82451	179458	128402	119189	88531	80819	54728	63534	74372	235210	198723	183441	216344	155599	202039	136330	128113	182592	113795	132371	129599	97629	99077	75964	156212	117166	140091	214338	158865	133521	148199
572.2936@4.984286	1	1	1	1	1	1	10329	1	1	1	1	1	1	1	18497	1	1	1	1	1	1	1	1	1	1	13809	10378	1	1	1	1	1	1	1	1	1	1	1	1	1	10986	1	1	1	14379
816.0377@4.981357	12860	12789	13390	13448	1	1	1	1	13117	30037	18736	1	20616	1	1	58630	58891	12330	27668	13869	31530	26011	1	28725	11797	18410	15480	21809	1	1	1	1	1	1	1	1	1	1	1	1	11149	19310	1	1	1
815.7155@4.983094	14607	1	17779	15445	1	14545	14399	1	20588	37056	22919	1	24542	13903	1	68919	68609	14854	30644	11637	37470	30643	10567	33505	1	23172	20245	30735	35937	1	1	1	1	1	1	1	1	1	1	10682	12408	22800	1	1	1
399.1032@4.9865384	1	12950	45037	51330	19701	1	13860	18262	1	1	13047	22478	18592	1	1	1	1	21983	1	19434	32385	40149	23328	1	1	15227	23677	1	1	1	17824	22397	29907	14508	1	1	1	1	1	1	1	1	10185	1	1
726.4249@4.9882083	1	40693	19821	44532	35744	64271	33947	24277	13360	51114	28942	10015	28245	16723	23761	1	1	1	1	1	1	1	1	1	21445	13721	31580	1	1	1	1	1	1	1	1	1	1	1	12166	1	10245	1	1	1	1
873.8437@4.9910007	1	15197	22759	18912	1	1	1	1	1	1	35810	1	24440	1	11213	53070	83470	18401	37550	37033	27476	23140	1	1	17036	32817	31912	1	28554	1	52440	29744	26631	32289	20618	23848	1	29396	25562	18189	1	23928	23505	15673	12085
564.5923@4.9913926	510794	290814	672927	459630	221471	192946	218490	202069	325620	64739	1115288	196170	744996	343833	324172	1578635	1511893	494035	1195029	1071492	771698	555753	1561147	1092114	442121	845682	981065	790362	851570	787156	1165197	775064	656786	703509	548995	554878	305140	406313	493745	466778	195908	625717	557542	401057	292104
565.2544@4.991341	255640	147206	342391	241304	107678	96998	102705	101078	167946	1	565163	97328	372383	174712	166607	829887	785735	245967	617693	542275	392027	281583	804851	556658	219249	433269	497574	399613	435751	394817	591549	392589	334182	353682	271278	282670	156298	207770	242660	230495	98964	311442	276989	201467	148775
564.924@4.991726	459148	262921	603495	414510	198128	173754	198202	182589	292509	56478	1016326	178517	671497	312991	287669	1477182	1394476	445073	1099850	979074	711874	507768	1445245	986181	399408	776810	898050	729617	783427	709225	1062162	709513	597277	640836	495632	509897	280899	363450	441368	423817	175639	575203	512029	364689	260871
1693.7502@4.9916763	98401	1	168817	115181	48334	41754	57200	44445	77194	16996	301525	1	1	95354	1	1	1	102430	327987	283833	197677	144808	1	1	113442	248563	286730	230416	250381	187926	300362	1	1	185985	134500	1	74485	87713	120154	96481	1	184267	141088	90610	62668
879.0656@4.9932857	1	1	1	1	1	1	1	1	1	1	1	1	1	1	1	1	10551	1	11728	1	1	1	1	1	16544	27709	27909	29992	49207	1	1	1	1	1	1	1	1	1	1	1	1	1	1	1	1
878.724@4.9937997	1	1	1	1	1	1	1	1	1	1	1	1	1	1	1	14892	13859	1	13946	1	1	1	1	68423	21227	34473	35558	38114	64365	1	1	1	1	1	1	1	1	11111	1	1	11569	16871	1	1	1
878.3937@4.9948945	1	1	1	1	1	1	1	1	1	1	1	1	1	1	1	1	19675	1	20064	1	1	1	1	83262	34992	44441	44415	46617	75907	1	15728	1	1	1	12595	12719	1	1	1	1	15838	18211	1	1	1
225.0873@5.024638	1	123992	249290	125376	195156	30981	21048	93282	23334	52575	164536	205998	212784	41236	71632	22471	1	62898	20895	22892	142772	160640	211859	13366	16084	96868	211930	20848	152921	45983	104113	214782	181432	69199	1	20340	23135	14936	119512	11919	35107	1	59037	169921	33576
777.6931@5.0256	33617	26591	32217	43572	21489	27710	26037	15202	19129	1	19656	1	19153	1	17569	1	1	1	1	1	1	1	1	29881	19901	17730	37034	13941	15987	1	13321	1	1	1	1	1	1	1	12223	1	17726	25021	1	1	1
778.0296@5.0225224	28814	21270	25705	36552	16877	22456	23004	1	15164	23221	16975	1	15150	1	1	1	1	1	1	1	1	1	1	24087	16739	18194	31621	10427	1	1	11158	1	1	1	1	1	1	1	10490	1	12730	18432	1	1	1
1058.8333@5.0241995	1	1	1	25831	1	1	1	1	1	1	1	1	1	1	1	1	1	1	1	1	1	1	1	23684	12659	1	33736	1	1	1	1	1	1	1	1	1	1	1	1	1	1	17067	1	1	1
1059.1692@5.0312777	18053	1	20936	28068	1	14381	18663	1	11118	14686	11631	1	11143	1	10430	1	1	1	1	1	1	1	1	1	13331	17994	34333	1	13282	1	11678	1	1	1	1	1	1	1	1	1	10854	20272	1	1	1
1588.2545@5.0318646	262216	159500	225600	328440	129888	181609	193346	91179	112748	172329	128244	40747	104400	56150	105634	1	67334	37899	48014	22002	38742	1	1	1	1	153921	342602	76707	139529	56547	136244	44613	1	44862	37399	44658	1	88005	93642	67968	137248	179542	43425	24012	75453
1404.1393@5.0484166	1	1	1	1	1	1	1	1	1	1	1	1	1	1	1	1	1	15538	17399	1	1	1	1	1	30422	28943	43815	1	1	1	1	1	1	1	1	1	1	1	1	21000	28150	35466	15369	1	19648
936.0902@5.051625	12600	12907	1	13302	1	12236	12296	1	1	15579	22790	1	13917	1	14030	1	21085	17203	20895	1	1	1	1	82552	50867	44031	69283	19833	55005	16749	38267	16802	14282	25945	14886	21089	18837	24908	25327	23936	41703	55570	19702	18825	29824
935.7652@5.0508785	16149	17898	1	16845	12399	15904	16446	1	16400	18575	26789	1	18725	1	1	13844	1	20427	1	1	1	1	1	1	59458	50024	79384	1	64405	1	47537	21545	16884	30797	19414	26349	19789	1	32500	33139	49728	70063	24554	22409	1
936.4243@5.051147	11732	1	1	13475	1	1	10523	1	1	13560	18327	1	12438	1	1	10304	1	15256	19974	1	1	1	1	68941	44717	42330	54847	1	47220	18051	30463	14651	13017	21568	14273	19283	1	21455	22707	23752	37254	48009	16825	14456	26657
1403.6306@5.0511365	16588	14924	1	1	1	1	1	1	1	16380	31163	1	1	1	1	1	1	1	1	1	1	1	1	54250	46847	44232	54821	1	1	18333	26809	18831	1	25771	13963	1	15765	1	27499	21928	37636	47946	20304	16731	1
656.1401@5.0783234	1	33092	1	1	32062	1	28301	1	39522	21696	23792	1	21268	23225	19010	1	1	23238	20606	1	12572	1	1	1	41297	27603	29033	1	19731	1	23163	17719	18576	28742	17826	22811	36184	1	24719	17944	24427	40256	27743	1	1
281.1801@5.07442	1	27017	14337	28389	17331	18813	15970	18087	51611	20588	19292	21109	34624	35129	26105	18149	22384	15049	21874	20903	21510	19663	19172	36709	37400	27529	26106	27889	30192	41343	40241	39405	40707	41415	34144	34831	34990	47101	40369	41939	34809	36363	38987	35690	41416
1531.2245@5.0769997	1	1	1	1	1	1	1	1	1	24241	14318	1	1	1	1	1	24240	1	1	10974	17653	17854	1	26242	1	1	14192	1	1	1	1	1	1	1	1	1	1	1	1	1	1	1	1	1	1
1084.5663@5.1098332	1	1	1	1	1	1	12049	1	1	13891	13108	1	11570	1	1	1	1	1	1	1	1	1	1	1	19765	16308	18357	10668	1	1	12521	1	1	12313	1	1	1	1	11536	1	1	15744	1	1	1
1085.0847@5.1041665	1	11986	1	1	1	1	1	1	1	1	1	1	1	1	1	1	1	1	1	1	1	1	1	1	13594	13665	19397	1	1	1	1	1	1	1	1	1	1	1	10941	1	1	10623	1	1	1
1210.6134@5.115143	1	1	1	21063	1	1	17553	13149	1	1	1	1	1	1	1	1	1	1	1	1	1	1	1	1	1	14062	21592	1	1	1	1	1	1	1	1	1	1	1	1	13502	1	1	1	1	1
2057.4253@5.140102	1	1	1	1	1	1	1	1	13640	17910	19309	11861	21348	16684	18060	1	31305	10741	18551	22278	26324	23524	25969	23006	18437	20537	23189	24906	26614	1	16128	16795	11199	19880	18156	15067	10290	15221	12165	13393	10728	20696	14328	1	11124
2057.1099@5.139655	1	11253	11373	1	1	1	1	1	1	27942	25550	1	31214	1	31421	1	48868	20091	29747	36755	43036	38645	1	1	1	22701	26911	36155	38596	1	24248	27555	19781	36535	29337	1	1	1	1	19179	10945	1	1	18283	1
2056.776@5.1434827	1	1	12353	15049	10175	1	1	1	15089	1	33937	18123	34250	24588	1	1	1	23702	29614	32866	29578	43197	43002	1	1	1	28898	1	1	1	26129	1	1	40593	31906	26196	21469	1	16260	17392	15309	28406	17520	23135	1
1042.5377@5.1698337	1	1	1	1	1	1	1	1	1	1	1	1	1	1	1	1	1	1	1	1	1	1	1	1	1	1	18323	1	1	1	1	1	1	1	1	1	10805	1	1	11471	16180	15136	1	1	14542
1059.5657@5.17	1	1	1	1	1	1	1	1	1	1	1	1	1	1	1	1	1	1	1	1	1	1	1	1	1	1	26289	1	1	1	1	1	1	1	1	1	1	1	1	1	1	1	1	1	1
1474.7087@5.168417	1	1	1	1	1	1	1	1	1	1	1	1	1	1	1	1	14065	1	1	1	1	1	1	1	1	1	21165	17050	1	17980	51752	20131	1	24710	1	35416	1	1	1	1	1	16378	15262	1	1
1010.991@5.1854286	1	1	1	1	10929	13682	1	1	1	22115	1	1	24051	1	1	1	1	10014	13265	26157	23367	24513	1	13794	22967	28051	23709	28039	1	1	18015	1	1	1	1	1	19978	19235	1	1	1	25559	1	1	1
360.1253@5.192796	1	40331	14690	26440	21270	56198	29327	32836	33312	27610	34739	50551	26912	13699	28993	11215	15087	31020	13543	23724	26678	20538	16688	17850	23642	18468	32773	1	20484	32277	18949	19389	20332	22743	11685	12913	16712	11713	29831	30945	26561	23673	21075	26061	26973
606.3261@5.195147	20858	1	1	1	1	1	1	1	1	1	1	29601	1	1	1	58877	69523	24572	1	60932	58692	53795	61434	122028	72771	35479	79365	1	175470	1	43932	79595	34802	34841	79693	36162	23766	70629	82730	121735	99822	125578	34605	72384	43408
1169.6189@5.2006664	1	1	1	1	1	1	1	1	1	1	1	1	1	1	1	1	1	1	1	1	1	1	1	1	13985	1	19118	1	1	1	1	1	1	1	1	1	1	1	1	1	1	20881	1	1	1
985.5339@5.2329745	29415	25728	29606	37986	22577	29389	30697	28599	30238	43554	30812	27620	29448	21229	34451	1	44563	27353	1	1	33507	32116	28933	1	35391	1	31617	1	30686	16788	1	20740	12031	1	1	1	1	1	25548	28539	26168	22533	20799	17335	17391
979.438@5.231478	12208	1	12821	12171	10691	16686	1	1	10916	1	10485	1	1	1	1	1	11439	1	1	1	1	1	1	26485	18339	12256	23847	10111	1	1	20976	12795	1	20021	1	1	10949	1	1	13562	13988	31444	11755	1	1
393.1726@5.2538996	1	1	1	1	10765	1	1	1	1	1	1	1	1	1	1	1	1	1	1	1	1	13349	1	1	17857	1	13473	1	21995	1	1	11388	1	1	1	1	1	1	1	12318	1	1	1	1	1
996.0531@5.256793	10485	1	19512	18628	10436	15160	12888	1	1	1	1	1	17404	1	15991	1	1	1	13310	11001	1	1	1	27571	17628	1	28873	1	13229	24395	45270	24610	20344	23628	19952	1	1	1	20227	13845	15145	43849	21128	17294	1
996.3927@5.256588	1	14076	22106	18073	12081	1	1	10766	12697	14957	23042	11775	18418	1	1	12652	12438	13641	1	1	1	1	1	30268	18284	24048	26889	1	1	1	48699	24145	19554	25973	21058	23687	1	20587	23061	13592	1	46428	20857	18691	1
996.7182@5.2561927	1	1	13791	12742	1	11214	1	1	1	10229	12835	1	11551	10027	1	1	10609	1	1	1	1	1	1	17824	11721	17421	21828	13062	10647	15554	32180	16844	13704	17365	13699	16104	1	12750	14231	10087	1	29386	13962	1	12449
1111.5564@5.26225	1	1	1	1	1	1	1	1	1	1	1	1	1	1	1	1	1	1	1	1	1	1	1	1	12136	1	18146	1	14772	1	1	1	1	1	1	1	1	1	1	1	1	18695	1	1	1
1156.5815@5.277625	1	1	1	1	1	1	19971	1	1	25735	28679	1	1	1	1	1	1	1	14970	26271	33339	29377	26662	1	1	1	33173	1	1	1	1	26215	18093	1	11309	14999	13998	1	1	1	1	1	15492	1	1
1180.1584@5.2946	11408	1	1	1	1	14536	1	1	1	12855	1	1	1	1	1	1	1	1	1	1	1	1	1	1	1	1	19612	1	1	1	1	1	1	1	1	1	1	1	1	1	13006	1	1	1	1
680.9597@5.3102503	14563	1	1	16257	1	12607	10982	1	1	1	11029	1	10310	1	1	1	1	1	1	1	1	1	1	1	1	1	15060	1	1	1	1	1	1	1	1	1	1	1	1	1	1	10309	1	1	1
1688.7631@5.3121815	1	64677	1	68652	48454	67290	63904	1	54532	47757	47119	26485	1	1	1	1	52743	46683	45353	1	1	1	1	80293	56655	64367	87066	1	54921	70102	87990	60438	51527	1	1	70374	1	44039	76587	63142	66274	78772	61477	45574	1
702.015@5.3267827	1	1	10413	20802	10704	1	1	15145	1	31583	32649	1	20275	19970	24527	1	1	15552	17278	13501	1	1	1	1	21130	32680	61902	26874	1	1	1	18237	1	13832	1	1	1	1	14255	1	1	28514	10527	1	1
701.6788@5.3276467	1	17757	17575	19567	1	15017	16220	15133	1	29645	36840	11056	25791	24124	1	16871	19853	18593	24326	16613	19954	19535	1	25065	12785	44051	74597	30436	1	12476	15229	23220	1	21929	1	11982	10647	1	15794	1	1	1	1	1	1
259.175@5.3444123	48251	30592	89209	61179	30244	38817	45736	54135	62601	72204	97634	163072	61875	104814	48452	52656	66030	73187	41191	81474	103636	37731	60916	79946	52193	71642	62463	26772	51013	239727	326622	263296	282154	210580	189528	131834	81888	43527	76168	88761	51930	127407	159038	130090	112560
1564.6884@5.344866	37136	29712	1	1	18155	1	1	1	38638	1	128147	1	108763	54651	1	1	152461	46054	103487	107036	1	83949	141151	100592	42859	95281	91586	116450	78240	1	1	62559	49263	51110	43163	1	1	1	37184	28556	1	50676	1	1	1
1512.1373@5.361	25292	1	1	1	1	20212	1	1	1	15948	1	1	1	1	1	1	1	1	1	1	1	1	1	1	1	1	10085	1	1	1	1	1	1	1	1	1	1	1	1	1	1	1	1	1	1
559.2829@5.357782	1	56567	1	1	52853	1	32950	1	1	1	1	1	31757	21830	1	1	1	26474	24930	1	1	1	1	78619	63613	66582	53283	86275	22546	1	1	1	1	1	23181	1	1	58364	32757	1	49063	49035	43880	1	29299
1008.0975@5.360667	45425	34666	1	57113	22499	42628	35514	26585	25044	30532	20008	11488	17271	1	15764	1	1	15803	1	1	1	1	1	1	1	1	25514	1	1	1	35316	1	15834	15007	1	15530	12429	1	32180	22473	29267	14917	16047	19078	20763
659.3061@5.4001374	26196	25254	54950	45534	23643	37888	37907	28277	44718	54938	53279	52874	63415	28173	44798	32816	33596	37985	36063	34577	26679	37779	44860	69910	40856	32130	62572	49411	53594	42926	66591	56254	49290	42132	24103	45373	33938	42702	58518	58769	59400	64712	39979	57485	47823
356.0918@5.399068	48963	38717	14432	35586	34718	1	22232	1	1	1	57628	50871	51048	45062	1	91045	63929	43502	86431	64551	39500	37721	64637	75525	27435	38958	28194	29388	1	109257	61944	95639	106711	55656	74590	81359	31632	37451	44365	34738	38800	130983	33122	50490	1
1402.6766@5.4051003	64266	1	11962	1	1	1	10646	1	1	1	1	1	1	1	1	1	1	1	1	1	1	1	1	1	11018	23603	52296	14339	1	1	1	1	1	1	1	1	1	1	1	1	1	50372	1	1	1
597.9312@5.4255414	1	11365	13955	16800	1	14612	1	11660	1	14026	13414	1	1	1	1	1	1	10150	1	1	1	1	1	1	16774	18366	23327	1	1	12024	20451	13110	1	14931	1	12651	1	1	19367	1	12498	21828	12077	1	1
1793.794@5.426258	29557	51610	46663	1	1	50350	1	1	53384	56800	52484	24882	37214	1	1	1	23778	34348	1	11448	1	1	1	79676	73886	1	98834	1	1	40967	69815	37344	32973	55112	1	43499	35450	1	65682	45880	1	1	39986	34539	50740
239.1023@5.4313407	70164	213262	256352	131992	227474	100061	36563	110700	110323	90271	241255	265797	246150	98268	181963	88255	1	94141	107488	74337	205850	176228	257204	53520	1	137090	171590	83151	125675	149992	213942	313319	185164	1	1	46186	1	64180	202748	1	58747	1	107484	244646	68951
1961.3729@5.4299273	22649	22301	11076	28019	11596	24373	14866	19120	16019	19778	14267	1	11730	1	13681	1	1	1	1	1	1	1	1	17235	14579	1	14057	1	1	1	1	10689	12976	12558	1	13048	1	1	23497	1	14179	14518	1	11667	14453
1960.8578@5.428875	30713	1	22023	30985	10582	27386	18073	23882	1	19065	1	1	17616	1	1	1	1	17085	1	1	1	1	1	23903	18718	1	21631	1	1	1	24268	1	14859	21896	1	21631	1	1	1	1	23756	1	11500	14763	20223
908.0948@5.434466	15945	12136	17147	18072	1	13771	12406	1	10399	16254	12482	1	12175	1	1	1	1	1	1	1	1	1	1	16746	11049	11747	19166	1	1	1	1	1	1	1	1	1	1	1	1	1	1	11342	1	1	1
907.7538@5.435437	17592	1	22980	19163	13305	17103	1	1	11743	19748	15044	1	15205	1	13642	1	10645	1	1	1	1	1	1	1	11286	16291	21485	1	1	1	1	1	1	1	1	1	1	1	1	1	1	16522	1	1	1
1034.4612@5.4428887	24175	22392	13421	29526	12561	27537	24687	1	1	25735	29638	15524	18925	1	18938	1	11489	15016	13271	1	1	1	1	19499	24578	1	23445	1	1	17688	32209	15094	16899	16581	1	19960	1	17212	33858	37315	45227	28820	21117	17335	31629
1034.1302@5.443595	35662	33005	17425	36626	17192	40980	31479	16255	23054	36244	39012	20374	26503	12758	27678	1	1	23641	16818	1	1	1	1	28091	43216	25836	31024	1	11957	22174	39891	14641	23451	24538	1	28202	26196	24604	49405	49684	51919	43056	25009	30561	42044
1551.1971@5.444609	1	1	14861	29887	13711	25290	1	1	18449	24614	1	1	1	1	20597	1	12761	15045	19323	1	1	1	1	1	31505	14454	29022	1	1	1	1	1	1	17681	1	1	1	1	38253	39054	39942	28667	1	23559	29006
303.2016@5.474412	14727	25799	33152	36250	25085	12060	16242	24925	88810	72275	67983	115740	82286	73227	36961	99159	93796	67934	51095	72653	76441	47869	37504	45038	41244	57404	35285	28175	26983	224438	265048	208566	322381	287316	141607	96867	83949	46848	61490	60826	30469	122530	139143	85947	68210
1687.2177@5.4788747	1	1	1	1	1	1	1	1	1	11195	1	1	1	1	1	1	1	1	1	1	1	1	1	1	1	1	12299	1	1	1	19094	11045	1	15156	1	1	1	1	12998	1	1	1	1	1	12286
646.0073@5.4845	1	1	1	1	1	1	1	1	1	1	1	1	1	1	1	1	1	1	1	1	1	1	1	15900	1	10388	19825	1	10871	1	1	1	1	1	1	1	1	1	1	1	1	1	1	1	1
1033.0243@5.501	1	1	1	1	1	1	1	1	1	1	1	1	1	1	1	1	1	1	1	1	1	1	1	12645	10563	1	14782	25489	1	1	1	1	1	1	1	1	1	1	1	1	1	1	1	1	1
874.6809@5.528806	1	18818	15912	20845	11950	16683	17855	12256	1	12389	19199	1	11851	1	10501	1	1	1	1	1	1	1	1	14157	13154	15093	25182	1	1	1	26189	14481	10802	16326	10004	15432	13863	1	16517	1	12338	27230	12132	10605	11340
306.1071@5.5463333	45512	42602	20918	25873	27997	36457	17719	20471	46314	47998	74134	54263	43490	37443	23170	74494	56251	47620	68185	49708	29398	27322	51481	70322	26326	25498	23136	19191	24164	81475	39616	69153	86942	45917	63730	46654	24233	31063	33204	23206	37807	106141	27094	37642	20358
1768.7628@5.5496593	343176	336292	220308	443468	200599	378600	298087	316598	275136	341543	248675	184430	198661	111256	214282	33336	92786	185277	107063	73792	80712	60339	58554	146194	193721	102109	180075	1	1	1	231851	122411	185965	200938	50867	1	158239	1	334525	283309	278020	194280	160144	183867	1
1073.5225@5.607333	1	1	1	1	1	1	1	1	26441	1	1	1	1	1	32816	1	1	1	1	19771	22076	19599	19829	1	26963	25436	33407	21577	1	1	1	1	1	20925	1	1	1	1	21398	23011	21525	1	1	13583	1
566.2924@5.6119285	1	11713	18578	18463	1	1	1	1	1	1	1	1	1	1	1	1	1	12358	12455	1	1	1	1	1	10724	1	24789	1	21331	1	1	1	1	1	1	1	1	1	11816	10869	22037	12394	1	1	10236
544.2599@5.6870003	1	31950	23769	1	1	33317	1	1	1	48354	55896	1	38417	1	1	69094	48502	42548	33269	42051	38111	50023	42511	80865	54059	71764	91721	54310	62394	1	56758	75738	37372	46011	32505	34867	1	1	44096	37481	1	65954	40170	38748	35393
1032.5309@5.691923	1	1	73984	1	1	14021	1	1	14657	1	30372	1	1	1	1	1	1	1	16619	1	1	1	1	23449	30387	1	22120	1	18718	1	1	11755	1	12798	13014	1	15691	1	1	1	1	1	1	1	1
1383.7064@5.698167	1	1	1	34041	21114	1	32089	1	1	1	1	1	26936	1	1	1	1	23556	1	1	1	1	1	1	1	60459	75119	75479	43836	1	1	1	11535	21232	1	14787	1	1	1	1	25125	51350	1	11876	1
1116.1132@5.7577	15122	11417	1	12656	1	1	10889	1	1	12441	1	1	1	1	1	1	1	1	1	1	1	1	1	13588	17886	1	21886	1	1	1	1	1	1	1	1	1	1	1	1	1	15010	10852	1	1	1
717.3535@5.7699995	1	1	1	21746	19491	23715	16314	13192	1	45596	33872	11010	36185	14551	28913	1	30663	1	18596	14398	16052	28274	1	43755	32748	46698	31953	45712	28805	1	1	1	1	1	1	1	18182	1	16875	21106	1	20932	14338	13734	1
783.4414@5.779304	29484	1	1	1	19679	1	77303	1	1	1	1	23648	20513	1	1	1	38780	1	18261	60018	13382	1	23171	39798	59964	31824	25367	1	29974	1	26310	23323	18744	11574	1	1	11367	1	37352	75187	57615	28017	30974	30589	47346
1233.1091@5.7972856	1	1	262241	1	21752	29313	1	1	1	21124	26582	24029	1	1	1	1	1	13939	10909	16850	1	1	1	1	1	1	21635	1	1	1	1	1	1	1	1	1	1	1	1	20454	15009	1	1	1	1
1204.6024@5.877	1	1	1	1	15447	1	1	1	1	1	16767	22476	1	24528	1	22405	17402	1	1	1	14184	1	1	1	1	22382	21009	1	10684	1	1	1	1	1	1	1	1	1	15145	15738	12573	1	17599	1	1
1781.2906@5.883236	1	14632	11104	1	1	1	1	1	13838	1	1	1	1	1	1	1	1	11522	1	1	1	1	1	37131	22398	21447	31178	1	1	1	34909	1	1	14279	13854	16157	1	1	1	1	17532	1	16706	1	1
1463.2625@5.918	1	18461	14807	21704	1	21370	1	1	1	1	1	1	15402	1	1	1	1	1	1	1	1	1	1	14851	1	16157	39927	1	1	1	1	1	1	1	1	1	1	1	16343	1	1	1	1	1	1
435.1981@5.958414	10690	1	1	1	1	1	1	1	1	1	1	17246	1	1	1	1	1	1	1	1	1	1	10312	12773	10246	22250	18764	18782	30829	14903	15336	37423	15503	1	21607	23181	11103	13455	22770	23773	26333	25783	13598	22233	20137
433.1821@6.0514593	20286	12626	29721	15986	11890	16767	15991	11696	17126	14840	17345	48832	23057	11272	1	30149	23335	22292	15235	17682	14144	15993	20791	17537	22121	23369	19273	17966	23839	31794	30839	28293	20146	14081	27563	17618	14007	23282	25348	34574	38325	20112	23549	18643	14688
360.128@6.1105485	11844	50378	30392	33956	29957	68672	32275	40776	36566	30880	41864	49131	30302	20896	38052	13169	25121	38849	19527	25110	34369	36269	23972	24788	27291	19464	48096	12659	29088	39524	32508	26787	28333	26062	15467	25093	31848	14284	41575	39540	40260	29134	30561	38937	39185
200.1292@6.112608	1876035	2730825	3830771	3283385	1497132	2879321	1783324	2169577	2681318	5429790	4416931	3063762	2425371	1791037	3103917	2163079	1994134	2802403	1572753	4056980	3503101	2072278	2369806	2057823	3539941	820516	1832992	1635598	3121044	1948308	2356710	4132598	2535867	1411685	739949	1732596	1789225	858019	2628938	3416215	3197386	3690183	1740417	3395398	2992781
687.3297@6.1245	1	1	1	1	1	1	1	1	13320	1	12799	1	13579	1	12993	23834	19296	10046	13999	14708	13023	17376	16869	17914	19737	25665	22446	11403	16729	16898	30752	26193	23362	12139	15365	16614	1	11155	11794	19938	15258	11898	16416	24313	1
2068.8186@6.1384506	1	1	102474	1	1	1	1	1	1	1	1	1	1	1	1	100720	51659	16921	46934	1	1	1	1	1	32067	52128	55637	75663	102290	1	1	34657	1	33314	21682	1	1	54551	15200	1	16279	51430	1	1	1
162.1237@6.163412	92779	138364	32460	21678	19017	195551	25437	116525	27478	40755	152462	71426	73879	35590	307061	44994	36256	34647	681039	88130	91817	208740	36374	37518	1044857	228724	571808	56184	43073	33559	47270	124832	57892	326656	585143	29077	719897	17832	45743	72855	71494	507889	650686	55825	30285
1491.322@6.2370763	1	1	1	1	1	1	1	1	1	1	1	1	1	1	1	194970	108609	28609	58512	43804	59387	50936	59021	108098	49957	94497	99499	152106	120409	1	1	43157	1	1	51464	1	1	1	1	1	12280	55933	1	21231	25943
894.5919@6.2359996	1	1	1	1	1	1	1	1	1	1	34855	1	50047	1	1	149357	81916	1	48053	1	40475	40473	1	1	39417	72906	70578	92856	93297	18396	35117	1	1	20714	41382	1	1	1	1	1	1	1	23173	1	1
1491.0002@6.2348747	1	1	1	1	1	1	1	1	1	1	49433	1	65644	1	1	237427	108606	38255	83685	51916	1	1	1	1	1	121398	110714	168891	145911	1	1	49058	21242	37337	57850	43207	1	126568	1	1	1	1	30746	19375	1
1490.6392@6.2349524	1	1	1	1	1	1	1	1	1	1	1	1	71240	1	1	1	110378	1	77846	44394	59040	1	1	1	58136	116699	107789	173178	150950	1	1	53168	1	48367	1	43029	1	126265	1	1	1	60039	28390	1	1
894.9947@6.2357063	1	1	1	1	1	1	1	1	1	1	29513	1	1	1	1	1	59615	1	35720	1	30516	1	1	1	31159	53555	52267	75769	1	1	1	1	11493	20238	1	24397	1	1	12348	1	1	32773	16073	10054	16759
894.7934@6.237217	1	1	1	1	1	1	1	1	1	11871	1	1	51325	18696	1	138810	70263	24970	1	1	1	34804	1	84907	38542	66246	63432	101512	1	1	32090	1	16831	1	1	1	1	70756	1	1	11531	35976	1	1	1
2171.957@6.2795	1	1	1	1	1	1	1	1	1	1	1	1	1	1	1	1	1	1	1	1	1	1	1	1	1	1	17410	28249	1	1	1	1	1	1	1	1	1	1	1	1	1	1	1	1	1
868.9755@6.2698183	1	1	1	1	1	1	1	1	1	1	1	1	1	1	1	67967	30166	1	26920	1	1	1	1	1	1	30061	26281	51729	1	1	1	11061	1	1	13473	1	1	35495	1	1	1	1	1	1	1
1448.6395@6.267	1	1	1	1	1	1	1	1	1	1	1	1	1	1	1	1	52687	1	50756	1	1	1	1	1	1	1	44406	1	1	1	1	1	1	1	23243	1	1	1	1	1	1	1	1	1	1
1448.3026@6.2709413	1	1	1	1	1	1	1	1	1	1	20509	1	1	1	1	1	1	17165	52115	19537	1	1	40187	1	1	46152	34624	79610	1	1	11118	25193	1	14355	1	1	1	1	18653	1	1	19282	1	1	17803
1468.2694@6.309	1	1	1	1	1	1	1	1	1	1	1	1	1	1	1	1	1	1	1	1	1	1	1	1	1	1	16472	1	1	1	1	1	1	1	1	1	1	1	1	1	1	1	1	1	1
1586.3513@6.3045	1	1	1	1	1	1	1	1	1	1	1	1	1	1	1	1	1	1	1	1	1	1	1	1	1	1	27382	1	20157	1	1	1	1	1	1	1	1	1	1	1	1	39683	1	1	1
2141.118@6.359031	308295	1	284297	392848	341022	407832	338362	418793	366210	1	314829	754612	290927	1	278846	1	1	224056	1	1	252210	196236	1	1	1	1	175822	1	1	1	1	157977	270884	202589	1	99944	176770	1	271612	248821	180718	170082	182603	1	173103
1642.7704@6.3674283	1	44718	1	1	42105	42895	1	1	57486	48835	52556	20580	1	1	1	1	1	22818	1	1	1	1	1	1	62355	1	44455	1	1	1	36055	1	1	1	1	1	13101	1	1	37081	1	1	1	1	1
545.3097@6.4278874	14783	17611	19472	18572	14535	16094	17756	12245	21192	18196	19357	20551	15051	14871	14673	1	12357	15596	11646	20089	22160	21557	21782	1	10032	1	10311	1	1	18337	18137	16853	20108	19063	1	15986	17212	1	17905	17637	12689	16224	15812	18732	15380
841.5845@6.443286	1	1	1	1	1	1	1	1	1	1	1	1	1	1	1	1	1	1	66095	23427	1	1	1	1	1	62215	52581	99265	113083	1	1	1	1	1	1	1	1	1	1	1	1	1	1	1	1
1415.8394@6.478	1	1	1	1	1	1	1	1	1	1	1	1	1	1	1	1	1	1	1	1	1	61271	1	1	1	1	105969	1	1	1	1	1	1	1	1	1	1	1	1	1	1	1	1	1	1
1509.315@6.5287995	1	1	1	1	1	1	1	1	1	1	1	1	1	1	1	1	1	1	1	45511	41743	1	1	1	1	1	57936	1	138433	1	1	1	1	1	1	1	1	1	1	1	1	1	1	1	1
415.095@6.531999	1	19515	70851	81744	48065	1	27881	35067	1	13906	28784	52965	49189	16873	1	1	11058	24391	1	18932	44471	43044	54467	1	18713	43923	65905	1	29195	1	51530	53868	88467	54392	1	18734	39732	1	14701	1	1	1	37291	38954	22372
2073.5674@6.539294	1	1	1	463503	1	507902	412004	375216	1	1	1	290411	1	182408	218402	1	661279	1	545818	1	410989	237712	352667	1403701	845579	1076580	1335183	908277	1	1359317	1446080	1766556	1246895	1204167	1353537	1	776367	1385741	1275136	1455179	1335408	1	1	1	1
1063.4698@6.5506	39857	1	28132	24501	13662	19841	17028	16273	13140	19861	19485	1	19240	1	1	10408	1	10308	1	13628	1	1	1	1	16734	19042	27270	25596	1	12020	24622	10343	1	14498	1	1	1	10927	12066	12896	1	25058	1	1	1
1063.9521@6.550512	38608	23653	26734	29833	17607	21730	20333	17655	12947	20704	15813	11238	21817	1	11163	1	14240	11789	1	1	12570	1	1	24553	15347	20012	26867	22913	21076	15710	25270	15354	10129	21708	13778	19896	1	1	1	17203	14306	23162	15230	13319	1
489.2722@6.561	1	1	1	1	1	1	1	1	1	1	1	1	1	1	1	1	1	1	1	1	1	1	1	18337	1	1	10838	1	13165	11444	11434	18002	18567	1	16730	1	1	1	12749	1	1	17192	1	1	1
1775.908@6.5715117	124855	182471	151211	202881	120540	153164	148840	143634	208783	179975	169757	85969	143287	103656	1	1	102600	104849	85685	1	65142	81932	17029	1	86156	100204	135719	1	50081	1	98303	80279	40382	79000	1	70053	61611	1	138485	82710	57885	121615	70701	67619	94470
1803.9545@6.6289635	49256	81312	63475	81581	50706	82753	64135	68834	82295	1	68370	28981	46046	1	1	1	1	37892	35936	1	1	1	1	1	58477	41239	61561	1	1	24381	51064	1	1	1	20598	1	1	1	56162	49261	26558	1	24762	1	1
674.7443@6.681643	22768	1	1	12749	31627	1	34711	1	55466	55479	109039	81026	37205	21009	29517	1	40724	1	1	11384	41018	29378	1	15211	1	1	50665	1	1	1	10893	1	1	1	1	1	1	1	52899	48093	34342	61641	33322	44435	1
674.9508@6.681266	1	1	1	15864	40143	1	47024	1	1	68482	148828	111714	53847	27486	37820	24426	59456	17311	10818	19245	50477	33004	1	1	1	1	62861	1	1	1	13525	1	1	1	1	1	1	1	75229	68901	43322	98083	43091	63517	11724
1687.3822@6.6822004	1	1	1	14972	33473	1	1	1	1	72607	147093	109873	45667	1	1	1	1	1	1	1	48311	1	1	1	1	1	64034	1	16919	1	1	1	1	1	1	1	1	1	75786	60257	40516	87789	44057	64646	1
903.7297@6.724177	28094	1	19998	26022	17787	28142	28760	1	1	1	1	1	29893	1	1	1	1	1	1	1	1	11544	1	1	1	1	43520	15589	1	1	25222	1	1	1	1	1	1	14249	1	16746	22075	21086	10334	1	1
904.0684@6.723637	26757	1	25750	30200	13782	31063	23134	20278	21635	1	26841	1	29566	1	27829	1	1	1	1	1	1	1	1	37947	1	24299	42589	1	1	1	1	1	1	1	1	1	1	11906	1	14816	26487	24835	1	1	10345
350.2016@6.756438	14492	18994	41598	17732	16801	14381	16172	13921	23455	22079	22205	36330	23606	23458	20563	21393	22509	19299	11741	10523	1	13933	1	32574	23504	24583	25822	15941	26953	14879	28425	19711	19181	14365	21963	13644	1	11726	12900	13526	10261	18362	16409	16225	11735
2131.084@6.7556367	1	21425	1	18873	1	22143	1	17421	21650	22515	1	1	21106	1	1	1	1	1	1	1	1	1	1	1	1	25493	29807	1	1	1	1	1	1	1	1	1	1	1	1	1	15214	1	1	1	1
1847.8962@6.788	1	1	1	1	1	1	1	1	1	1	49093	1	1	1	1	1	1	1	66800	1	1	1	1	1	1	1	84073	127891	1	1	1	1	1	1	1	1	1	1	1	1	1	1	1	1	1
429.1091@6.867933	1	45225	146545	164709	161460	12916	42199	65825	1	54992	79380	170948	123308	40408	31817	15184	54960	131219	13804	160524	235302	176936	244886	1	38058	75778	150801	72176	63325	14328	154672	160325	175953	97278	1	65868	49429	1	33765	1	16395	18784	74062	81463	12301
1802.3403@6.887643	1	22722	16555	1	15255	1	1	1	1	1	1	1	1	37264	1	1	1	1	1	53534	1	1	1	1	50848	1	55026	1	1	1	70302	1	60804	60750	1	1	1	66498	1	1	1	67503	52999	1	1
1601.0461@6.884323	1	1	1	1	47913	1	1	39305	120687	1	121486	1	98490	85138	105152	193182	1	87502	130294	150268	175176	109467	111885	134974	1	1	131022	174894	1	180774	183166	236859	161601	172572	170523	1	1	196795	1	135147	63806	201368	155388	1	133011
1802.6016@6.8888335	1	1	1	1	1	1	1	1	1	1	1	1	1	1	1	29641	1	1	1	26021	1	20553	1	1	1	1	21377	1	15555	1	21348	1	1	1	1	1	1	15850	1	1	11181	36064	1	27008	1
1022.4585@6.9019237	39161	29302	1	1	1	37717	1	25090	1	1	30990	1	35464	1	33839	1	1	1	1	1	1	1	1	1	1	34284	68767	22157	1	1	40677	1	1	1	1	1	1	1	1	1	1	42813	1	1	1
1023.1237@6.8978333	34671	24026	33705	40018	17989	32930	1	1	1	44086	32220	11138	1	1	31396	1	1	1	1	1	1	1	1	1	35887	29510	56478	1	1	1	1	1	1	1	1	1	1	1	19011	21594	30835	1	1	1	1
709.3495@6.9055	1	1	1	1	1	1	1	1	1	1	1	1	1	11690	1	1	1	1	1	1	1	1	1	1	1	1	21390	1	1	1	1	1	1	1	1	1	1	1	1	1	1	1	1	1	1
657.2824@6.934556	1	1	1	1	1	1	1	1	1	1	1	1	1	1	1	1	1	1	1	1	1	1	1	1	1	1	10600	1	1	1	12137	15950	12058	52617	1	1	1	1	1	1	20136	1	1	1	18426
314.1224@6.937715	1	34510	1	22372	21024	44980	28362	26279	34056	26157	39347	48492	26143	16078	30239	12583	18705	29107	15741	25395	28421	21385	18578	18829	23685	21723	28553	11541	21906	32118	21137	19081	20903	23461	12639	13883	18345	10678	30090	30688	25728	21036	22489	23555	26686
239.0678@6.960354	448375	496985	386848	561463	611524	284826	396236	320158	421650	1000856	834243	996071	739119	368768	368767	205995	416738	639044	251707	507197	566291	316950	921318	372612	639596	591162	930627	300916	501700	848695	955836	1028376	894848	503241	219080	498059	396940	308796	669455	435768	426045	467664	879210	1045951	464609
221.0587@6.960616	33000	38310	31131	43102	47724	1	33086	1	31386	76207	68735	77799	58010	1	1	16425	32652	49388	1	41228	1	1	72570	28189	50528	47409	73972	1	1	64190	70962	81271	70373	40257	19557	1	1	23250	50737	34380	35942	37983	70532	87107	1
253.0846@6.992195	407990	386273	69766	211440	491841	303059	219002	125258	870075	978393	663048	547320	437711	327647	392096	742307	526998	408339	555583	877547	568697	165233	757894	468776	391924	428810	522775	644325	216409	1562159	864204	1055607	877101	404758	332996	666253	365683	307401	384491	576217	267496	826848	647690	642310	314379
473.2344@7.035022	17540	1	23484	21044	1	16249	11537	14469	11117	17146	12180	1	1	1	10741	15825	18892	22510	21850	21951	16127	11638	21217	36545	36088	27055	30544	14729	42474	39003	38758	52590	40923	40473	29241	30066	29056	31177	37047	37492	37772	45105	24416	40040	33943
2161.0337@7.0346665	1	1	1	1	1	1	1	1	1	1	1	1	1	1	1	1	1	1	1	1	1	1	1	1	1	1	15842	33735	1	1	1	1	1	1	1	1	1	1	1	1	1	1	1	1	1
309.188@7.081979	27068	31416	36285	38140	24959	21363	15208	25662	36226	44724	40466	48368	18118	1	21588	39960	42817	41520	39661	57415	33471	17896	37338	51570	90994	73230	69955	39272	43471	112017	116309	135174	117197	164264	87014	55322	112372	104717	78382	78174	68073	165438	104863	134892	86775
441.2115@7.077929	1	1	1	1	1	1	1	25546	1	1	13011	21010	1	1	1	39775	30746	50112	33563	1	22165	67493	46470	78912	1	1	65268	12428	50920	72648	65147	149123	145037	1	102243	40381	1	1	99379	13925	30197	120615	24277	70002	24821
331.23@7.1585097	1	11124	22740	26207	14153	10420	13744	14861	11565	49315	49832	18103	51112	52589	29051	66191	53228	31213	29641	33496	41049	25789	26442	32220	25716	39278	27995	26496	34339	26404	116669	21730	37194	92760	19717	1	1	24046	33859	33670	30768	84839	19521	59586	45904
2124.4692@7.169728	151090	1	1	1	98497	134043	89445	133317	261900	239031	238622	235298	93617	1	146968	1	1	202628	133273	1	244525	145396	160926	1	1	134576	150100	1	117414	1	144124	173760	180745	1	1	127357	1	1	142550	181465	72016	1	98459	1	110651
1373.0258@7.204867	1	1	1	1	1	1	1	1	1	68271	93405	59226	59561	1	1	1	1	70919	90577	52864	1	1	1	1	1	1	44078	49747	1	1	1	1	1	22851	1	1	1	29602	1	1	26192	1	1	1	1
1402.0366@7.19996	1	1	13875	1	38446	1	1	18408	1	72707	70203	32361	55019	1	49010	1	1	31076	1	48798	67418	1	1	1	91470	61589	41119	91593	1	1	64255	1	1	40496	1	1	25493	1	1	1	1	31614	44490	1	1
1401.6711@7.193455	1	1	1	1	1	1	1	17611	45677	1	77103	1	1	81213	1	1	1	1	58511	1	1	1	1	1	91197	1	22814	90038	1	1	1	1	1	1	1	19730	1	1	1	1	1	39987	1	1	1
334.2101@7.2455297	386761	259090	424741	337082	165424	276928	209445	192271	250680	266198	249310	330122	191295	120571	178539	266159	291583	350380	205599	188104	133170	198791	191240	426851	291200	217712	306628	143872	243474	289955	458481	264073	269125	226570	279472	206174	181719	249242	259547	270397	281816	291960	257842	266043	251149
316.1997@7.244862	248714	167035	284990	226939	110949	183861	136486	130347	163890	173459	166597	225920	130257	79840	119687	172600	193913	228571	134013	129038	94879	135207	122887	290616	189309	143657	207300	92272	160819	187985	292812	168140	177126	153382	186021	132549	117365	159624	178599	179794	185936	191892	168209	166654	162176
352.2221@7.246627	2694531	1844946	3876033	2697022	1252282	2110359	1664232	1502617	1781347	1967665	1893752	2666362	1551728	926100	1473518	1950944	2264834	2637014	1628506	1565918	1077720	1597204	1536822	3295656	2228407	1741724	2520790	1173685	2046313	2155849	3631209	2064833	2148702	1937352	2283345	1734532	1520284	1871201	2037984	2171422	2228930	2446628	2170546	2176250	2056563
392.2134@7.2455096	302167	263258	119771	173431	182477	293416	204889	218781	242719	217528	272739	296870	171120	137818	225809	208957	246808	314020	209218	161197	163063	216930	187599	339233	252676	203489	286217	159336	233047	244552	315006	243090	241223	163237	188258	201822	191322	216445	271443	302350	298248	211650	235400	278611	295508
408.1862@7.244668	48864	41569	20099	31793	31488	40345	34333	33758	47427	41723	50857	67666	34142	25893	38951	52450	48871	57170	42357	36981	36202	47099	43748	62216	47983	41375	50477	32101	41270	56423	67092	58570	59601	34541	40830	41225	39343	39871	51099	51150	45667	39969	46670	56059	51549
166.9839@7.2652645	125567	223033	1	12365	24590	44996	69740	48279	34337	52218	106569	61510	67179	67338	83826	45664	20903	40740	71626	67075	165105	101934	20701	23388	51347	46863	109228	84885	25283	10750	39710	1	30869	68749	56807	12781	141445	13007	28941	125770	22569	49118	118777	64641	312126
473.2375@7.316668	13149	1	1	14160	1	1	1	1	1	15378	1	1	1	1	1	1	12101	12529	12778	13714	10756	1	12586	22102	20058	17234	20626	1	26903	21756	24693	29560	21508	25138	16703	16196	15902	16600	18979	19867	22027	26043	15678	24289	18182
641.2904@7.387116	16718	1	25828	18138	1	1	11076	1	1	1	1	1	1	1	1	1	1	16664	1	1	29972	40952	1	56503	1	14396	23334	1	49703	28815	22358	52157	29477	12848	13904	11522	1	17655	61565	18383	21552	59685	1	39020	1
1467.7118@7.467143	1	1	1	22075	13938	1	13692	10099	15526	1	1	1	22284	20256	1	1	1	1	1	1	1	1	1	26661	18541	1	20490	26319	1	1	11859	1	1	1	1	1	1	1	1	12263	1	1	1	1	1
253.083@7.4809413	86867	63585	76818	56221	91498	73283	41191	37164	94442	72675	66305	33103	29172	19957	39807	25545	22998	63042	37597	47878	42506	29420	30592	63247	80584	13077	44683	21531	33843	43057	28483	51134	21312	17405	18696	14452	22301	26371	61263	62886	53355	96945	15949	49963	44838
334.2087@7.571692	28184	24493	21059	16570	18877	26973	1	1	20483	20901	24558	52144	19240	13673	19737	32662	17658	54899	35494	41936	21652	28303	40460	66002	42103	43780	20020	22380	44285	28243	39965	78547	80598	54836	65635	75347	44606	20067	69973	61441	59028	65411	68531	35740	59544
392.2115@7.5572996	13332	27086	50771	44419	23093	30436	24554	27716	24338	26301	26940	41943	19486	13568	22783	25211	37985	49905	37007	30351	21312	29339	34993	52345	44388	41785	46624	22182	42029	60175	55837	64539	64424	45928	50709	1	41393	49313	65788	62196	57131	55971	45343	78806	56825
316.198@7.582586	23560	16297	15753	12354	13753	21614	17462	1	16658	19544	19834	37946	15286	1	13764	26668	11354	40023	1	31265	1	21209	1	44788	33811	11293	15082	18996	31810	19569	27280	54120	18603	38839	55718	52902	36262	40643	19560	16791	17266	44856	49208	24900	15694
693.6533@7.5746193	1	15914	21186	31228	18092	14641	15297	15483	1	24857	1	12115	20180	1	16167	1	1	1	1	1	1	1	1	1	18188	20354	30082	1	1	1	24452	14676	1	1	14974	1	1	1	1	1	12664	23157	1	1	1
1419.1815@7.5856004	1	1	1	1	1	1	1	1	1	1	1	1	18185	1	1	1	43654	12813	39898	18512	1	22599	1	1	1	1	46105	62567	1	1	1	19059	1	15315	1	1	1	51073	1	1	1	1	1	1	1
1418.6696@7.582429	1	1	1	1	1	1	1	1	1	1	1	1	22444	1	1	1	1	17987	1	1	1	1	1	1	30705	1	54293	1	1	1	1	1	1	1	1	1	1	1	1	1	1	1	13786	1	1
228.1318@7.5968256	24316	16422	33959	33716	16984	24637	24959	24338	20159	29264	16971	27329	16537	1	18500	1	10576	18286	12963	12276	1	1	1	15253	17968	10452	17142	1	14017	19398	1	1	11548	12501	1	10694	12009	1	19773	20368	26856	12118	10552	18524	19980
1009.1488@7.6142945	1	1	96557	152463	94788	109047	106780	88228	135954	217279	168227	86481	163482	92191	141731	1	93171	98977	67759	74024	79863	76006	1	218861	187678	193404	283084	127560	153898	97902	136446	135843	90561	112113	117942	94661	76741	1	152592	117451	96084	212385	1	76773	1
1009.4888@7.613127	1	1	67172	109071	59716	73734	1	1	1	149416	121848	59139	113276	65502	96774	54264	65502	66931	48888	50521	50829	45393	33008	149556	123101	139589	192826	88401	1	1	90629	93998	62411	73947	1	1	54326	1	103103	79390	65824	149296	65438	1	74086
316.1975@7.597022	23560	16297	39823	12354	13753	21614	1	1	16658	1	1	37946	15286	1	1	23424	12539	38204	24143	31265	16151	21209	27865	45942	33420	28864	33904	16934	31810	19569	68635	54120	21696	38839	55718	49457	36262	35678	19560	42929	17266	44856	49208	24900	40724
392.2125@7.55688	1	27086	50771	44419	23093	30436	22347	26715	24214	26609	25883	41943	19486	13568	22073	25211	37985	49905	35985	30351	20574	29339	34017	52345	44388	37577	46892	23120	42029	60175	44781	64539	65132	45928	50709	62354	41393	49552	65788	62740	57131	55971	45343	78806	59951
334.2096@7.5742846	28184	24493	21059	16570	18877	26973	1	22712	1	21786	23595	52144	19240	13673	19737	32662	17658	54899	14591	41936	22013	28303	41454	66002	42103	42644	47472	22183	44285	28243	95529	78547	79325	54836	65635	75347	44606	50074	69973	61441	59028	65411	68531	35740	24036
933.0956@7.6753335	1	1	1	1	1	1	1	1	1	1	1	1	1	1	1	41064	1	1	1	1	1	1	1	1	1	1	41261	1	1	1	1	1	1	1	1	1	1	1	1	1	1	1	19879	1	1
643.2968@7.7811904	15527	1	15705	17195	1	1	1	1	1	1	1	12265	1	1	10089	1	1	12287	1	1	1	13685	1	27009	1	12869	20333	1	16811	1	1	18690	10536	1	1	1	1	1	18643	1	17746	12574	1	16472	15041
470.2453@7.8615303	1	1	67121	32369	1	11064	1	20306	1	1	1	1	1	1	1	15737	15921	29135	1	1	1	24212	11690	74101	14025	16813	26353	1	1	20595	25963	70314	88951	22072	29593	27458	35733	33855	129763	1	51687	58514	10124	48921	17636
352.2196@7.930531	112060	240274	96183	103983	43402	78475	74619	27871	28636	1	16659	11761	18634	1	12745	1	26584	22631	30910	15467	1	16370	20540	34229	36852	32735	35721	15366	24426	32201	25119	31886	34522	37191	16588	39516	23801	104080	73402	93923	243034	94854	30269	40712	99687
314.122@8.025216	19414	105673	52380	68078	55177	128364	55766	75683	73334	63735	81397	86323	54856	33873	62502	28715	44218	69502	32084	46492	59112	56550	38769	46005	47552	37232	68425	20072	49815	72189	42440	48763	44721	38812	22844	30728	39665	29574	75484	66111	69442	47327	35204	51784	54834
314.1225@8.025059	19412	98797	51404	66717	52465	120419	56407	74141	70794	64162	79763	84536	53894	33727	63485	28714	43998	69488	31878	46366	60456	55510	38524	45288	45918	36987	69033	20070	48997	69134	42230	47713	44153	38706	22844	30730	39541	29462	75364	66357	67208	44764	35374	51060	53803
362.2381@8.123776	1	14102	20328	20197	1	17908	14128	11651	21399	29587	30759	51771	24522	17725	21674	39125	39938	43274	23096	23822	17462	31349	25395	48051	25369	27974	39420	23005	27689	34015	43017	33376	32686	22718	38224	22913	17807	21027	24838	22925	24761	32965	28082	28482	23217
344.2297@8.124749	1	19052	23096	23260	11895	18835	18727	17514	25241	32811	29335	52326	25776	19303	28742	36820	42721	44973	24787	24790	1	32736	27735	49303	29497	33638	34120	30225	31888	42098	45311	36426	36953	25562	40198	24121	17072	22690	34612	28385	27841	36578	35538	34813	24237
380.2509@8.1243725	13851	23078	40765	36124	15245	30501	24899	18263	30991	48327	48023	78482	41237	25789	33216	66243	63599	67428	35507	39966	25629	49006	38731	75372	41017	43178	61944	35340	44906	52599	69030	53265	52676	40376	68231	37328	29492	33642	39384	37617	40921	55484	49396	48492	36893
639.2684@8.211125	1	1	12759	25591	1	13956	1	14693	1	1	1	1	1	1	1	1	1	1	1	1	1	13188	1	1	1	1	17337	1	1	1	1	1	1	1	1	1	1	1	11281	1	1	1	1	16564	1
336.2209@8.304626	52953	27680	74817	49718	19123	30454	22690	27175	30254	27041	27059	33343	17866	12108	18963	21320	39473	46210	32887	30432	23392	26108	36599	53018	42436	31657	40572	17716	38474	50479	70003	45293	56602	45939	32721	50037	39575	45899	65184	54309	52490	42424	44215	73283	55640
300.2046@8.303439	36389	22384	58844	38560	15047	22958	19053	21144	22357	23919	20479	27652	14506	1	15542	15327	29578	36193	24829	25656	18623	20765	27987	43947	32110	25076	31696	13621	31044	37082	57767	33520	44700	33654	26813	37918	31723	33598	51686	44491	41727	34777	38742	55994	43305
318.2133@8.303529	69947	43766	114437	77296	28162	42907	37884	41732	45506	45603	40222	50546	25851	17357	29387	33799	59951	64965	47135	46823	36205	38822	55267	82172	62489	46664	61088	24954	60489	75653	107792	68245	85034	65662	47998	74944	57208	67496	100333	87401	81861	69706	69285	109104	87445
376.2195@8.3077755	24005	19608	37523	28668	12143	23457	15525	20007	18151	15875	14638	14311	10798	1	13504	10420	16867	22968	13066	13862	12848	15092	17066	21539	22822	15730	19736	1	19604	20508	20870	21745	25474	21015	14288	19878	19102	21692	32876	31110	30600	22673	20520	32312	32792
316.2003@8.472354	208351	133183	272106	212603	83633	170644	100436	116242	196963	162250	191987	150200	94160	64172	138764	372547	272664	285415	254978	181224	178245	208524	343142	530930	346211	320256	382908	263420	456866	394183	743794	601887	535175	437850	359077	439804	297828	363475	343762	398129	377471	427582	354359	520558	441261
272.1564@8.42526	10772	21319	1	1	1	29850	1	22372	1	1	20716	1	10821	1	42209	1	1	1	85136	10689	12336	33906	1	1	142856	36889	90299	1	1	1	1	14619	1	50408	76827	1	102381	1	1	1	10654	87004	88787	1	1
290.1689@8.426111	45336	96176	22892	10542	1	140581	1	103865	1	18554	85636	28878	46467	1	170604	18928	12316	16423	292767	38394	48194	131783	14048	16498	497771	141082	322802	33232	29780	1	17242	65002	29391	178543	253618	1	358660	1	25073	43663	49587	294477	283998	32370	15626
307.1961@8.426182	24572	49642	1	1	1	59872	1	42280	1	1	34307	10704	16570	1	60062	1	1	1	126419	12496	17689	52076	1	1	236347	61218	141113	13532	12074	1	1	28513	12826	73824	111678	1	149310	1	1	18794	22763	125645	113109	13418	1
334.2072@8.472354	274401	182218	362657	287978	111069	226099	136722	151687	263330	214191	261067	205946	123039	84947	184310	510027	372306	386540	357801	260810	243722	296979	490891	746253	479927	441623	542893	371717	616528	542625	1080475	853960	758445	620928	518121	613272	425000	496928	473866	559819	517280	593449	519761	750333	643439
298.1901@8.472039	50350	36775	70427	55258	22794	43986	28741	30371	47716	40921	48606	38471	26155	17455	39597	91094	68411	73163	63870	51239	44773	56973	91823	126746	86027	80154	94826	66880	118832	95334	180465	143625	136272	109041	95225	111444	75520	90092	84568	101451	90617	104779	93888	132475	112044
316.1978@8.4723625	202670	136489	269805	209994	82407	169333	103367	113831	195300	157969	189547	148692	92394	63512	132864	367401	269451	281509	247899	177618	175508	216334	343449	519773	344510	309320	381240	260414	1	385372	729423	593398	546467	432668	364487	434027	1	360878	340547	400036	372825	424018	364119	1	456532
374.2012@8.472648	54220	49233	77001	70747	33106	51848	40973	38812	59689	56271	52933	39230	30260	21216	38605	75235	62235	78844	46459	45746	43561	54682	77995	117153	67850	63179	74249	62205	108297	83519	117762	117792	111906	81633	51367	98929	60225	93604	88316	101514	103234	73951	61907	122005	128050
447.289@8.536112	1	1	13094	1	1	1	1	1	1	1	1	1	1	1	1	1	1	1	1	1	1	1	1	20607	1	1	12483	1	13955	1	1	16783	15236	1	15009	1	1	1	24500	1	1	23395	1	1	1
359.261@8.5966	1	1	35737	23003	1	15075	15858	20610	1	73317	41593	128323	83267	95023	53179	1	66829	31835	25375	36672	48625	30191	31357	1	39823	66887	38053	43226	38459	153059	118847	145227	201612	103556	131236	64330	49909	21605	40881	53165	31157	85932	140338	73985	61697
336.2213@8.603753	1	16839	34658	25535	11775	22193	14120	12623	1	1	23681	23583	13304	1	17933	1	25132	23962	24499	14223	16042	17387	27092	1	45950	42734	52312	36818	56733	55707	113564	82654	82051	60390	50733	46481	38756	28405	35823	33672	31721	56629	46407	59056	40485
318.2135@8.603923	1	1	19018	13630	1	12378	1	1	12718	1	11471	11386	1	1	1	15409	12433	12398	12192	1	1	1	13761	34574	22870	20696	26050	19264	29825	27426	53727	43859	40646	29122	23522	23525	16769	15226	17064	18431	17508	26665	22527	29644	20663
316.2007@8.682936	19551	1	22398	21975	1	1	1	1	31720	37497	30564	30447	16372	19079	26366	97970	66224	70448	40155	67738	63389	61483	73460	71153	41324	45110	54339	51558	54794	67005	135725	79511	59365	51874	50437	67750	31755	41417	31982	53877	29714	47710	68786	71723	53316
334.2045@8.683608	23910	18763	30074	24691	10936	29422	14570	12925	36620	37612	40733	40899	17117	20232	31526	116646	78966	79558	45174	78404	75896	71066	85607	82046	51651	58363	66555	59914	57438	74108	161807	93159	73014	62386	56857	76095	41900	50843	33717	67533	34784	55875	83143	85157	62755
369.2415@8.684778	11974	1	12044	11676	1	11285	1	1	17407	16608	14359	12345	1	1	10631	51944	28872	35053	16309	23159	22856	23584	24523	39047	22406	20228	23710	19433	22533	30437	52586	32241	25802	21792	20180	23881	15763	22437	15887	27370	16040	20856	26234	32688	27910
374.2013@8.68449	14648	16506	18134	17336	1	17659	12933	1	19209	21103	19228	18111	1	11450	18078	40326	28014	33766	24704	32724	32954	31201	33582	31551	23584	24878	33577	28359	31245	29958	45583	32890	26022	1	20448	32522	19573	23289	20048	33843	20116	24178	30077	31650	33556
481.2757@8.725555	1	1	26835	17839	1	10837	1	1	1	1	1	1	1	1	1	1	10534	17672	15375	1	1	18802	1	48109	13311	19513	31432	1	40707	22916	1	48286	30223	15019	28382	1	15708	17582	54130	1	20291	43905	1	1	1
210.1692@8.748628	140232	106138	67643	81093	40632	101190	58393	31528	127005	87279	108169	67413	42246	70120	112601	41075	37824	48559	55919	31939	25299	46681	32470	73866	56722	31748	50633	53376	54656	46575	52371	33109	68943	41266	40485	50013	74672	51754	45066	93279	49891	48222	72188	42720	44969
350.202@8.791624	1	10196	11066	13215	1	1	1	1	13909	10018	1	15389	1	1	1	10531	22341	13877	17923	12798	1	1	25074	29548	18197	21191	18819	12864	21193	22504	33799	41823	28488	29298	10421	38379	20769	27978	16795	22185	28126	16319	24603	27968	29312
625.2983@8.782695	1	1	1	1	1	10524	1	1	1	1	1	15974	1	1	1	1	1	1	1	1	1	1	28447	1	19928	1	14597	1	11061	1	16233	15980	50069	19020	1	41395	1	1	16490	15791	21037	15071	12835	34231	38311
334.2078@9.121107	106014	81700	72507	73888	26893	34143	36307	1	31349	27247	26374	24618	18922	11827	1	40001	41690	41411	51158	29521	17905	1	47186	99056	76033	60811	74146	40935	56168	67356	172427	107680	108323	72503	1	90739	55770	95540	66375	84399	113255	86714	67385	109298	113016
374.1999@9.10596	33975	32612	30365	31131	16821	16659	21125	14169	17697	15148	17430	14548	10512	1	13161	15319	16736	20372	23270	13097	11236	16861	21058	40470	32515	25657	30774	18189	24456	24521	50370	40177	36181	31006	15639	34639	26296	36462	30485	34314	43209	32612	25708	44212	43855
334.2091@9.120652	102793	80352	79707	73903	28579	33775	35120	22653	1	28447	28336	25795	19347	12202	18347	40909	38075	41633	49817	30087	20629	1	46505	1	77270	60400	75771	41184	56770	1	183141	106904	112441	73556	1	89045	57492	95849	68663	83666	114464	86664	67385	110683	115019
614.1563@9.3035145	14029	19523	30711	29113	16322	39123	18933	31332	1	23859	25236	15555	13192	1	16479	1	11803	15365	1	14920	25128	16943	1	15510	20066	1	19379	1	14073	1	13910	15796	1	12930	1	1	15320	1	21238	19280	15564	17538	1	13064	1
402.2295@9.449071	1	1	17025	1	1	1	1	1	12521	14449	18025	10717	1	1	11671	21046	16886	15149	14631	11173	10726	14809	16253	31895	21686	21407	20983	18148	21166	20893	30786	25793	19425	17288	17581	16273	12529	15908	10710	14191	15261	13512	17808	14665	11436
344.2278@9.452298	1	10251	22427	14081	1	14434	1	1	19953	24606	29034	23409	13787	11874	15524	44620	31563	26958	27224	23006	19810	28921	33436	62900	36528	35967	41131	43904	43761	40692	77563	57854	47744	39282	40871	32285	24560	28713	23208	28101	25976	31672	38375	35791	25451
362.2372@9.45225	1	1	1	1	1	1	1	1	12222	13985	15143	13261	1	1	1	29812	18787	21485	13985	13392	11382	18726	16264	37370	24995	22781	24961	23907	26761	27062	48648	36485	27863	22746	26221	21633	14804	17469	13337	18634	12298	20080	25375	21288	14197
287.2772@9.623576	1	94941	166759	151688	33534	111851	76786	1	82030	109885	61674	115129	54728	65012	164364	118452	65661	43842	99115	185643	187454	167795	61056	125057	114850	78413	135384	32334	1	189956	41123	179387	97531	34967	40017	37251	1	35019	78805	121940	33526	87744	47201	1	51850
287.277@9.625339	1	94941	199895	151688	33534	111851	86130	90620	82030	75686	67467	115129	54728	84591	164364	138194	41726	54391	105236	247932	161041	140585	61056	90416	124606	55865	164303	42581	185951	189956	45648	179387	97531	34967	40017	35722	27471	26000	78805	121940	41384	87744	47201	162147	51850
287.2775@9.625387	1	119175	124998	149216	26230	103623	89703	72472	57583	99772	48840	134458	62220	75175	55949	99646	53926	58084	83828	219739	187454	184118	69571	108598	98693	55865	164303	40423	216347	144015	33092	165769	109013	78466	43055	43505	25000	1	92259	140252	44402	84193	49960	55192	38263
582.2346@9.674999	1	38170	57520	44807	20793	44733	15407	32752	21076	29120	43261	37336	32150	14158	30221	22313	31113	47531	21943	36340	34581	73558	20857	32368	26160	15320	50243	13951	1	51883	44326	44540	35418	27815	27783	24425	1	18972	44472	24597	28190	49048	25758	45364	28659
386.1693@9.6812935	134762	98203	103938	71239	122271	74426	99998	72180	164605	129900	153507	98734	130340	144351	119324	192512	135159	100422	145766	128861	124656	163556	119578	150759	122199	114248	94527	117116	108636	139662	115035	109807	114184	76492	99561	65222	91892	130191	79862	96359	70126	69905	87023	73132	84934
316.1991@9.708815	1	14666	47534	30489	20412	31202	17996	24271	1	1	38756	31843	28539	13911	28215	1	58204	72052	57654	56112	51854	106204	90492	1	43697	56346	60242	49434	1	1	120969	106202	101569	90014	76942	99193	68249	1	86715	44065	51771	94561	64267	106222	62539
287.2777@9.832	277079	839664	1474612	1263590	235084	989149	807780	701775	627956	754666	457582	1013891	490860	647909	607133	907822	483968	379152	810947	1717182	1604087	1364792	586375	794786	917076	641385	1256134	329863	1837323	1309651	315474	1408038	883973	286557	328837	357698	210818	227574	893057	1266925	358899	843273	377665	571223	407244
334.2063@9.84569	1	1	28494	16956	1	1	1	10569	1	1	1	22181	1	1	1	10755	1	23121	1	12381	1	25466	1	30506	1	10672	12873	1	18688	18726	1	40120	38069	18983	44507	1	11690	13337	73378	1	10303	47029	1	20075	1
243.2524@9.865001	28093	102560	138382	116345	23223	115581	50237	50653	58809	57011	51988	52672	29507	58668	57036	53137	32825	33205	47814	84339	75430	100121	28706	45855	45303	29241	88790	23465	100297	55514	24304	63457	49308	13877	21289	21693	19454	54026	58659	73120	35275	63128	15817	32889	29885
387.2913@9.966938	1	1	56580	68446	20867	30128	28519	35454	93927	190104	108960	174456	70598	103729	109861	56307	74469	39853	37004	70320	113846	66351	31990	1	56802	50490	94532	23304	101953	224164	102684	266755	227471	84378	112123	53869	44802	1	95375	96181	40473	169985	118559	94336	62923
310.1727@9.985785	183742	178890	141429	140930	156379	153358	180967	132844	179906	171252	169627	149747	156195	143725	147331	183565	176916	156946	167138	139897	151915	161162	148246	165590	169072	166873	146059	147556	136236	169615	163895	149642	151790	152818	156346	158982	152889	192051	153907	149315	138035	142737	144138	152487	134904
325.1994@9.993301	1	1	1	1	1	1	1	1	1	29382	19856	1	1	1	21915	30258	26789	1	13568	1	19524	1	1	1	19282	12890	50010	1	1	17666	1	26765	1	1	1	1	1	13314	19619	11868	1	24898	1	1	1
287.2783@10.074903	470427	1149939	1809462	1562697	409174	1314449	978832	720278	907714	1057734	689312	1228587	509941	804958	894314	1123093	675591	637275	1084099	1938210	1927212	1646540	714782	985282	1069240	840020	1352948	411685	1949741	1577864	437769	1814537	1206347	311089	401929	444640	286184	299250	1285535	1394958	522076	1216533	428300	827080	406513
316.2003@10.080766	19611	1	33772	17882	1	1	1	11083	1	1	1	1	1	1	1	1	1	11067	12425	1	1	16553	12442	30902	12338	12052	17825	10184	18099	1	45475	19848	18505	13782	13382	19144	1	12527	17665	11114	13212	18389	13169	17999	15758
489.2796@10.107347	20985	13218	15932	15030	1	14781	10297	1	15291	19722	22372	15187	12887	13223	20648	16983	19285	15501	15974	27264	26843	13691	24348	26419	25909	18867	29384	1	29133	29796	29189	32725	22042	14350	13992	12848	1	1	26494	15354	15983	20340	13086	17774	14603
243.2524@10.138922	48203	128205	205834	182558	42259	138306	93633	69766	91337	86256	79300	93779	46948	95144	83319	103271	56564	57242	86279	135430	126022	148274	48520	75760	70603	51261	129825	32750	140591	101161	43487	113255	93299	20645	32734	36895	29465	77881	98348	107499	54824	103237	26676	51480	41011
1164.4742@10.147666	1	48056	78187	60369	1	52238	1	38819	1	43608	61733	37868	30364	1	45185	1	1	58862	1	32367	41945	78519	1	1	1	1	66724	1	40220	50549	1	53958	1	1	1	23862	1	1	58134	1	35001	45939	23783	57535	30690
331.3011@10.181607	1	21235	32953	27131	1	21558	14279	12341	15450	18498	12234	19382	1	11828	15782	18144	10195	10077	17110	31692	32618	30028	11477	14159	16112	11695	24908	1	32255	26125	1	30768	19061	1	1	1	1	1	23702	23503	1	22783	1	13664	1
304.1855@10.275687	1	42469	1	1	1	23451	1	1	1	1	16005	1	1	1	89589	1	1	1	55254	1	1	14880	1	1	49063	20364	36015	1	1	1	1	1	1	25319	19146	1	50677	1	1	1	1	27206	38964	1	1
491.2834@10.282251	1	18898	17517	19035	1	1	1	1	1	20569	17896	10869	1	1	1	1	1	16122	16515	24637	26748	1	1	27087	31434	1	21219	1	38320	27408	18578	26622	19717	1	1	1	1	1	27439	21991	20774	21766	1	1	1
375.246@10.28747	425617	724569	629064	577030	785262	560816	719122	477514	614610	456686	954314	449074	633807	708760	593499	474631	656119	584035	463535	467851	527919	519843	507704	638302	499814	636197	723012	502422	727400	620248	562976	795118	669851	519949	473736	495891	372408	635208	706021	885910	577355	458129	560858	455419	384274
392.2712@10.287979	188218	265843	198757	183447	258895	178752	225263	161102	248641	168712	300400	146658	198909	226819	182279	209034	241340	206300	163621	149421	172198	171730	166555	247623	177477	212037	223357	169403	234098	232374	207554	248493	209756	167335	165195	155181	126903	249410	227301	263083	180835	148549	180334	144789	127270
420.3022@10.2890005	25160	40358	36000	43184	61257	45273	72749	62300	35497	29032	55213	36130	50403	86734	69371	31068	39490	43505	42857	38916	50060	62556	64713	35451	31366	47070	50994	50370	80745	34784	37791	55674	48147	41281	52361	60819	48458	38912	37885	62643	41783	38423	56664	53748	50198
334.205@10.35058	10742	19008	1	14526	1	1	1	1	1	1	1	1	1	1	1	1	1	1	10299	1	1	1	14104	14539	11268	12240	15165	1	11397	16380	21919	29467	34653	17918	1	28049	18935	23299	32985	12998	29522	35557	13934	29558	25413
285.2614@10.3685465	1	34520	68085	54601	12345	40269	40463	24753	23801	29667	21164	36911	20602	28522	24684	1	19883	16245	29971	58057	51280	47160	20417	1	33391	24703	46808	12810	1	46465	1	48543	42344	1	12302	14623	1	19173	32978	51127	16068	33076	14135	21689	18820
297.2614@10.425083	30193	55576	100945	41082	14542	98020	31851	18812	44975	82213	65428	66078	17206	38487	53062	46117	45265	42774	35125	81164	118181	106936	51223	70337	40172	38805	106807	22054	173045	50888	35652	105200	45346	11181	19671	21125	1	1	57646	84572	48245	33059	15201	43774	12914
300.201@10.451858	11402	1	21780	1	1	11680	1	1	1	1	1	11507	1	1	1	1	1	12923	1	1	1	1	10703	19598	14874	1	14521	1	17949	11391	24116	18477	15553	1	13729	11447	1	10342	14850	15014	15630	13750	13436	15398	11769
491.2915@10.479375	38444	21582	38969	36724	15354	36369	29424	26916	29792	30217	42515	26912	26579	26532	41543	1	29501	29397	27769	46912	53317	27428	30856	31831	50231	24775	42320	19319	57938	28264	36940	42441	30999	19884	15553	18679	1	1	54084	29616	32456	37192	16672	28095	25792
467.2908@10.506116	82769	69243	162352	128590	34669	122715	80919	43788	93378	104290	122847	67430	39223	37066	113654	91195	85277	67343	82378	131535	181277	110393	84242	152851	125532	98992	222536	31707	292512	122456	90920	277718	110134	25882	44269	31868	19170	37057	184429	152453	82830	152847	26660	78225	34288
265.0543@10.56275	24935	48080	1	15408	17274	22448	58932	16625	37732	310338	34865	74983	51622	53059	30562	73553	19856	16937	13790	120127	65128	61433	1	10392	36780	1	33870	63931	39890	1	21527	1	22574	17137	12233	11601	16361	1	48310	58173	1	27256	24740	32719	31909
413.311@10.575174	1	1	23189	33505	12545	13590	18322	11220	1	1	54875	93489	35877	91188	60604	1	31510	15347	17319	25859	51696	35457	12879	24674	1	21427	47999	15288	32031	97031	50456	103129	78521	1	39902	26044	1	1	41944	39119	13940	75801	44658	37584	1
501.2789@10.559001	1	1	1	1	1	1	1	83283	1	1	1	1	131398	199769	1	1	1	1	1	1	1	1	1	1	1	1	230746	1	1	1	1	132460	1	1	86425	112789	1	1	1	1	1	1	82909	1	95688
396.1856@10.647586	16761	17544	22840	19251	12679	17082	13350	1	21260	21784	17320	14742	12901	13882	17937	15281	14775	13291	15488	17149	17828	20177	1	16889	17134	11004	14404	12247	17687	23338	13318	18625	14866	1	1	1	1	10603	20439	19054	13731	12902	1	1	1
536.2453@10.6440525	1	1	13257	14027	12298	17782	15244	10755	1	10664	11045	12074	13600	14417	18165	1	1	1	12882	17669	17402	19894	13735	1	10241	1	14188	13782	19791	10333	1	14663	13611	1	11545	1	12428	1	12097	13336	12305	14056	11092	15613	12429
414.1974@10.646255	958417	1032502	1351963	1033626	628597	984093	730449	467837	1232785	1312401	971021	842039	734547	746186	965642	842932	814424	744567	753618	988293	919261	1142314	606913	1049787	977864	628730	884515	624900	996898	1250395	732938	1071037	822838	429363	532266	414570	506188	578600	1088250	1001737	734382	731845	499751	674134	542966
431.2209@10.647801	17099	14045	16402	12780	1	13656	10459	1	20476	18610	13007	10728	10506	10016	12372	14871	12354	10312	10736	12974	11876	1	1	15648	14161	1	12223	1	13362	18473	1	13269	10813	1	1	1	1	1	14278	13191	10871	1	1	1	1
280.1244@10.647836	20363	23477	28262	21527	13722	21984	16901	12079	28584	30419	20560	18570	15042	16184	20775	18391	18970	16613	17470	22442	20602	25141	14352	21791	22010	13603	20299	13899	23067	27361	15516	22855	18013	1	11840	1	11714	13027	22622	21845	14379	16215	11314	15515	12496
459.2513@10.646431	66192	65230	98309	88475	70553	98087	110483	92435	80036	83164	77048	80071	76833	128281	139035	65157	69799	69144	85607	107904	107048	139962	106401	76892	69559	63793	82390	87971	137506	85008	64789	94068	81749	55858	90701	82535	96936	48768	81835	93082	72963	78676	78586	109026	98491
467.2909@10.735725	215727	342195	571592	361676	102951	402232	184477	204084	207947	324897	260025	160086	79331	106240	290753	152212	160952	175665	171540	288441	399265	298055	207849	385501	280151	174073	661854	95699	658148	384454	228564	553341	274226	67149	96781	88391	56925	85185	604613	269300	199157	367842	66987	209927	101829
517.3047@10.846913	77750	18026	29429	32661	27811	15409	10549	1	1	19865	17685	1	1	1	1	1	41316	35461	16180	24498	28029	1	1	1	21452	1	24226	1	15374	1	35926	24949	1	1	1	1	1	1	32628	11159	1	14240	1	1	1
334.2077@10.783839	1	11537	48648	70059	1	28555	10580	44376	14407	17063	11931	29096	11714	1	40749	1	1	14643	1	1	1	33636	1	15593	1	1	59762	1	30174	1	37745	1	16297	1	1	1	1	1	58411	30729	33572	22383	1	50472	20782
316.1995@10.780556	1	1	17682	32188	1	12576	1	17977	1	1	1	11328	1	1	18078	1	1	1	1	1	1	15745	1	1	1	1	28663	1	14666	1	1	1	1	1	1	1	1	1	25211	15344	16452	12103	1	22136	11098
451.2595@10.811087	14351	17070	25551	13097	1	16986	17907	1	1	11166	1	11680	1	1	1	1	11140	1	11695	12380	1	1	1	18911	18571	13025	19766	1	1	14263	1	23766	1	1	1	1	1	10916	16937	21072	11417	11287	1	1	1
541.3024@10.819066	1	22563	30250	20809	1	12300	1	1	1	1	21296	17489	15065	1	1	1	1	1	11961	18203	15683	1	1	1	1	14949	11721	1	1	1	1	17205	1	1	1	1	1	1	21674	26505	1	1	1	1	1
517.3075@10.844959	74084	13046	29279	54969	1	16903	18649	1	1	1	1	1	1	1	11354	1	25365	1	17540	47018	28703	37906	10434	1	26137	13338	24771	1	38397	1	15992	13434	16916	1	1	1	1	1	10817	46267	15508	15876	1	1	1
615.1612@10.902	1	1	1	7621059	789443	10788512	1011257	3296107	1	1	1	1947100	1432145	2819170	4057208	1	1	1	2496359	4954822	2878522	6047950	2092416	1	1	1	4772913	1598970	1947901	1	1	1	2391735	3098778	2588594	2744828	1993096	1	1	2234298	1259180	1991353	3700550	1702738	1027961
613.1671@10.9084015	1	1	1	1	46665	526371	57711	173183	1	1	1	107431	79983	149770	212613	1	1	1	131898	246601	151461	307728	114250	1	1	1	245824	89900	102528	1	1	1	129193	163372	140355	146915	112203	1	1	1	71354	108932	194366	94499	60258
493.3054@10.966498	616399	760552	964343	690396	217062	539161	486335	1	1	1068995	923163	496867	352039	1	770032	1	764014	531606	473506	778884	1227881	646458	487159	969394	819631	571180	1009447	1	1530721	956525	553482	1225022	556470	1	239010	1	1	1	1090778	984152	498227	613417	1	1	1
517.3049@10.887651	74084	50181	31401	54969	1	14282	1	1	1	16966	1	10645	1	1	1	1	26035	18649	14272	26711	28029	1	1	1	23936	1	24226	1	1	34602	18965	24949	1	1	1	1	1	1	32628	26093	1	12982	1	1	1
582.2347@10.941715	1	1	45070	34362	12932	17814	11946	26021	1	34984	51935	23993	16120	10290	30009	1	17228	56575	12962	21677	35649	46091	17081	1	17344	10473	44595	1	26953	1	16195	35816	16348	10933	13753	11213	1	1	39223	16497	20661	36079	10255	40656	22269
511.3146@10.949174	11074	24176	43062	31746	1	23225	11925	12746	1	33295	13365	10333	1	1	10944	1	1	1	1	19024	17918	19702	1	10446	10985	1	20244	1	15436	13501	1	17205	1	1	1	1	1	1	25431	14633	1	14212	1	1	1
315.3082@11.060461	37028	96091	167482	138713	27132	95963	1	1	79766	80007	49507	117766	46107	57162	1	99341	53724	45703	86127	189172	171918	1	1	95300	96306	67215	123700	29527	1	165279	38089	182251	104675	30031	29327	1	1	24806	111769	137513	40083	105873	42966	1	1
541.303@10.98658	1	35373	51860	38198	21304	30717	1	1	1	35249	40445	31861	25328	41111	56722	1	1	1	1	16387	23944	27416	1	1	1	1	22775	1	1	1	1	1	1	1	1	1	1	1	34051	1	1	1	1	1	1
493.3054@10.973213	610402	762115	1002763	685279	1	1	1	1	721485	1063360	956000	501180	1	1	770887	572242	751816	529379	1	793089	1232826	662397	1	964974	822212	567753	1014860	1	1536172	961279	578637	1229894	1	1	1	1	1	283657	1137455	986133	1	1	1	1	1
439.317@11.011433	1	16821	35674	37472	1	1	23965	1	1	98653	50994	77144	18011	74922	1	1	36730	18305	29268	33639	54092	36575	1	1	18087	30279	55204	18316	1	121568	85947	113701	73218	30525	59665	1	12235	1	57555	40395	25432	96251	39776	1	27499
451.2589@11.027376	49321	90283	133978	68643	26548	88040	49346	33446	1	1	29700	29823	1	18126	30093	1	1	29877	48095	26758	45986	38931	25345	1	62724	39741	66597	40540	117830	1	38353	74353	36199	11114	26395	19205	1	1	72893	49794	26791	36939	13305	1	10699
525.2785@11.059	1	1	1	1	1	1	1	1	1	1	1	133297	1	1	48705	1	149981	1	1	1	1	1	1	115521	1	1	164939	1	73031	1	128178	1	1	170481	203406	1	1	100014	1	1	1	1	44638	1	175997
517.3073@11.045975	79649	38164	78847	92620	20326	47756	28673	34756	1	39110	39294	29859	14289	16145	37979	1	24321	36138	24384	43361	48295	39310	28695	1	24514	16704	53311	1	41801	1	33216	31723	22738	13889	12509	1	1	1	69251	31006	20169	27778	11073	1	1
315.3101@11.065443	1	96091	175626	138713	27132	95963	76268	64066	1	94379	57592	117766	46107	61357	63941	1	57164	47031	85820	171637	159790	141054	56136	1	97679	71468	119265	32418	172161	1	43295	182251	104365	30031	29327	31194	23698	1	111769	137513	33262	105873	42966	67370	40402
262.1759@11.068405	1	1	1	349313	1	210568	157173	186163	1	211958	1	295063	174321	1	150404	354480	358586	400410	261551	214846	1	239419	1	680151	319132	314493	463616	161851	384862	571264	1	1	480617	1	537445	385234	246310	384588	488793	451025	425749	410247	406816	1	366915
302.1792@11.069046	36253	10324	41540	16295	1	1	1	1	13585	14858	12995	13683	10018	1	1	18929	19695	21440	12933	10279	1	12242	12905	38872	19363	16481	21990	1	17809	31146	62011	27415	21564	17486	23597	18675	12966	23937	27194	23982	22622	21919	20345	24359	20820
414.193@11.12817	26278	61916	60738	51233	1	36056	19913	34295	1	59917	28237	25283	21428	1	27564	1	21633	32651	22126	36602	32917	40543	1	32515	33436	16977	41772	1	37500	49501	18445	42234	18171	1	1	1	1	18819	47060	31823	1	31769	1	1	1
493.309@11.182693	1	1481750	2485326	1777233	1	1562167	688545	1046835	1	1766272	1791154	1109179	1	889754	2023703	1	1	943133	1	1318373	1992873	1635559	952397	1139998	912144	628158	2232852	442037	2157472	1192197	943604	1640685	796788	333120	420925	1	1	1	2178632	1062805	1	1077727	293213	719181	422039
481.304@11.154923	13261	15944	22797	21985	1	13691	1	1	15994	30637	19682	10497	1	1	20082	16156	16138	1	1	25194	30941	26803	12949	1	12586	1	26380	1	29286	1	10422	21659	11190	1	1	1	1	1	18086	14814	1	19586	1	1	1
262.1882@11.167198	45632	18572	41952	23123	10801	16142	11712	10959	19705	20770	17431	18894	12876	74186	1	33699	31014	34891	19853	19190	158405	15811	17627	60842	28354	25174	32002	13945	27413	35930	69834	34585	25622	22005	28985	15927	17733	35992	27152	26995	25334	22357	27986	16768	12619
493.3068@11.190999	841744	1481606	2521575	1817987	369211	1534705	678334	1	1054360	1791622	1820902	1102615	612414	875368	2038438	497338	765052	916021	609060	1322485	2021962	1592493	941456	1120015	909626	633939	2193046	1	2101668	1192082	924110	1663099	761708	1	1	1	1	1	2231023	1037401	651309	1083852	1	1	1
501.2767@11.101771	57272	132387	71720	189730	82703	1	1	1	71452	113020	96705	172935	1	1	60043	88691	110000	1	1	1	1	1	54641	106386	75819	107574	137356	177449	56195	113559	109950	1	1	137535	169374	71449	232126	139728	99193	195521	132255	130933	1	1	218162
543.3233@11.260715	1	1	1	12317	11254	1	1	1	1	1	1	16047	1	1	13447	1	16146	38281	1	1	1	1	1	1	18362	18912	22068	33630	1	1	1	1	1	29765	33886	1	1	1	1	1	1	34269	1	1	45256
315.3091@11.279255	260935	569199	1060042	850121	218253	597356	581906	419159	529533	568981	361377	746535	323552	423750	456104	669401	377312	316631	613827	1165133	1155093	895600	427012	620268	651125	501865	811148	221328	1155907	998267	272483	1133558	704538	170191	198331	253015	149224	147040	770549	887021	271794	700649	245306	456703	254011
477.2792@11.279883	154814	1	197015	132107	156492	1	169639	1	315323	1	149195	144568	1	1	168345	1	150282	89721	446446	184417	241174	201516	1	1	427374	129384	161652	1	300571	1	72920	174350	97064	1	1	1	1	1	130907	182475	93006	1	1	1	1
271.2818@11.316119	25017	60348	87011	64584	19142	53992	37243	28449	43436	41703	39423	40160	21931	36957	38913	46692	23860	22455	37092	62217	58820	55299	21862	38899	36746	26719	54576	17237	63781	52317	22916	57305	41774	10574	15309	17758	12848	42257	47337	54931	27650	44954	12816	24817	23007
281.2654@11.315342	1	32553	58804	28962	1	39235	41568	1	49609	80456	61867	59804	26693	52154	55566	60560	65567	30673	48671	92204	129324	116959	57068	68274	47787	40548	75663	18533	135334	44436	30162	77565	33637	1	14259	17409	1	1	41672	61140	36150	32771	1	30866	10344
299.2762@11.316059	301103	358717	667512	299822	110106	440006	430047	95256	584547	932613	713071	658738	277028	592670	590084	718365	753902	333519	513373	1027429	1440476	1309521	608571	794071	527969	445463	837374	179952	1484128	506201	319143	874363	356239	75189	128689	157089	60687	216640	456049	682820	383922	331494	97719	310828	89189
415.3178@11.337764	29032	141541	273692	297940	51012	160190	73061	121895	252344	754148	302441	333482	96254	187853	302029	156071	185768	123949	97294	229134	346572	256468	66105	134497	115098	114037	322109	29512	227489	436327	194002	651110	398030	88050	155364	75080	45156	42615	344483	232424	93261	494508	102122	177484	73543
525.2744@11.341245	361328	530626	802123	507611	347707	469773	517759	201843	933391	907757	633329	807914	246456	467629	646519	558413	617655	358943	633819	870706	1180865	939649	474936	516119	645324	390754	601314	183939	1036734	336610	178672	631642	297795	88949	182264	1	165953	329350	461978	713061	443131	303474	120290	324772	1
501.275@11.341952	408830	536982	888128	617040	310422	559651	589357	243506	767249	816882	697711	806192	262299	425048	1	839467	791704	409274	802403	937573	1308537	1	629824	750643	763688	529440	905243	224619	1	637411	327628	1147743	485665	140579	342308	1	246326	473468	755720	1138566	646448	582936	201754	1	1
1026.5483@11.343538	1	1	30825	1	1	1	14409	1	1	1	26376	24494	1	1	1	1	22186	1	23508	33670	1	1	14286	1	19746	1	23805	1	1	16227	1	1	1	1	1	1	1	1	1	31282	1	1	1	11271	1
481.3064@11.375665	52822	86229	153119	137176	34511	103807	56034	46766	79643	152754	88602	78027	29190	48890	84303	77137	75268	58429	70480	109966	145862	137815	62740	75763	62588	48067	129681	22442	171828	82012	48714	120452	58550	14668	23968	1	1	1	115825	97395	62176	78646	13855	51643	19255
381.3024@11.396137	1	62256	1	1	1	50086	1	63366	1	1	60433	1	1	10589	131418	1	1	1	42439	1	1	75825	1	1	26056	46466	62141	1	1	1	1	1	1	53415	44417	1	92496	1	1	1	1	49169	74769	1	1
358.2294@11.396223	1	394341	33931	13102	1	192525	1	138828	1	1	298956	1	1	19146	365727	1	1	1	128472	1	10698	208447	1	1	129054	160124	225335	1	1	1	1	28999	1	179268	95046	1	232921	1	1	1	14018	172254	193996	1	1
353.2692@11.397575	161254	1516904	92358	35865	1	541443	19655	389498	1	1	905396	1	17546	52720	975093	1	1	1	433388	18771	34202	586123	1	1	462616	531527	716494	1	11863	1	1	86972	1	549785	316550	10480	645224	1	1	1	36625	513767	579632	1	1
575.238@11.407714	1	47804	43786	46303	34749	42429	1	1	49721	45736	35268	25057	22323	28424	1	1	35011	23371	48394	54608	52981	49256	33290	1	57236	24700	45301	18435	1	1	24436	39802	26808	1	16702	1	1	22021	43500	35948	21967	36043	1	1	1
519.3216@11.40704	2553006	2708897	2660240	2584913	1622262	1812058	1595031	806619	3585596	2822226	1965096	1174333	933026	1028938	2074621	1771425	1953724	1191099	2489505	2486141	2658617	2290580	1291317	1712574	2837864	1199649	2190286	692391	2569352	2114000	1237134	2105127	1261761	367429	533118	337269	428350	1249805	2378790	2017669	1021129	1546200	305579	1022760	459233
527.2896@11.347521	1	1	1	1	11659	21010	1	1	1	1	1	47303	14951	24906	23308	1	1	16918	31442	1	1	1	24793	1	1	32937	43121	1	1	1	1	34937	38234	12382	28221	30784	1	1	31247	33498	21721	1	30915	15407	26534
1062.6399@11.439841	1	29975	37882	38925	10485	17636	1	1	60018	57453	30298	13466	1	1	30594	35301	25463	12999	28379	40812	52718	1	16734	1	26946	11234	36220	1	1	31481	1	35587	1	1	1	1	1	1	38287	30260	1	12102	1	1	1
567.3168@11.443334	364229	505008	443442	421391	247315	325778	247810	165593	1	845779	470312	364229	225519	351092	514756	1	457042	259056	336254	683150	767537	780724	306711	1	334381	253610	405294	111318	1	1	164577	387044	201619	60692	113639	67486	88099	1	403398	361647	213621	251126	70428	193690	83060
543.3219@11.451921	1797162	1418131	1678369	1877876	568856	1200602	899741	646741	1717316	2415177	1744737	1032530	718351	868926	1780188	2181483	1915468	954866	1270774	2394176	2627110	2838570	1258056	1445068	1149649	1000107	2019603	337669	2463636	1944385	950950	2080536	959498	235624	501925	204065	252353	863570	2094301	1853820	1020923	1349673	253328	972914	368181
278.1812@11.460856	30468	1	27486	33966	1	1	14186	18395	1	1	1	43773	14783	1	1	1	21589	18965	10489	12073	1	1	22783	1	17544	15101	31342	1	23368	1	1	30738	47218	50170	26110	45346	38284	1	33012	26712	41040	37201	35562	81011	69055
569.2702@11.481708	100429	118643	101721	104632	1	77206	1	1	138267	189445	137353	67770	47200	1	1	143191	129188	75571	1	1	1	116000	1	111435	94599	1	126199	1	143419	84533	43807	1	1	1	1	1	1	65237	87404	118052	1	51809	1	1	1
391.2409@11.481999	16083	31655	20368	22072	36395	23438	1	1	1	1	32910	26398	26362	1	1	1	19402	24346	25057	18390	22428	1	1	1	23172	25503	26528	22151	1	1	25752	31662	31077	27224	26974	1	1	19627	22932	33220	33188	27355	29271	1	1
477.2854@11.486727	1	369608	302592	176158	137163	192596	1	1	1	1	148536	98127	1	1	176976	1	80983	94688	316384	131722	172925	239914	1	1	314469	83773	157134	1	1	1	59391	131126	1	1	1	1	1	1	149241	94011	1	1	1	1	1
371.2958@11.49656	22969	65727	123587	132159	1	68434	50332	66854	129915	321033	152896	287170	43506	123769	171592	55811	76617	65398	42338	94763	214726	134818	43728	66291	58424	57024	137802	20131	118026	251459	98227	368915	209881	44983	76166	37568	31563	32119	188141	155341	48147	248001	51152	103394	48479
545.2738@11.503628	1	1	1	85378	36974	89754	74763	54667	1	1	130701	70811	57245	52520	116278	1	1	1	1	102347	153299	127694	86833	143291	1	1	129046	35629	208467	83540	73685	1	76013	35091	48488	38756	39383	1	133927	162416	119739	101170	1	79291	46734
525.2796@11.5043335	143393	691873	474920	332830	260474	404132	127633	215480	703981	561769	331691	231713	123857	261734	485721	1	114808	184473	334629	318326	401520	750019	149959	1	304205	101088	278080	74617	206545	1	1	190257	1	1	41550	1	1	1	266839	115274	70683	125886	1	1	1
315.3076@11.513668	279371	436330	821086	645454	230670	451273	459388	313153	532597	491874	350090	593326	237629	382013	434848	606523	361476	389499	534485	933620	983630	697925	379558	523876	513033	436104	671641	188814	855376	769906	241069	907883	527233	114838	163641	182622	129492	134931	615252	614956	240675	522937	167895	401736	184375
501.2773@11.521352	154120	536543	490585	365408	169714	436352	133794	218540	418724	408132	323721	175505	116044	199376	436230	112580	143370	170744	355386	318446	415385	659897	183839	134936	275959	109465	349361	67262	271383	179590	116341	285446	111343	43343	64988	33884	52672	102249	370544	145551	83225	178557	41316	112978	53509
264.204@11.5468235	80669	55454	149786	82693	38252	67620	51737	36494	69152	57946	60382	127331	54235	29092	45499	87532	87010	93691	49917	39360	23770	37781	45208	200624	93089	83350	125373	54793	99216	158327	320115	130811	125181	76276	149979	72502	55113	73318	85319	75980	77042	91758	121843	100304	74109
602.2669@11.574571	1	18138	12740	13797	1	1	1	1	25683	22122	15390	1	1	1	1	22655	17155	1	1	1	1	1	1	24341	18809	1	12823	1	1	23118	1	1	1	1	1	1	1	1	13247	18409	1	1	1	1	1
360.2587@11.579313	52433	67649	57674	65400	44974	55041	1	1	86183	89372	111133	29720	33307	1	1	77071	77067	46059	59055	52065	78428	100543	1	105934	79993	46992	83066	1	1	88889	55458	119495	38103	1	28111	1	1	48818	106488	108146	59746	78431	1	1	1
271.2817@11.592542	27850	41442	75958	57493	23207	37646	42816	23336	48278	39052	41881	43045	22208	35769	39339	56414	27644	28410	42183	61990	61112	46299	24125	40517	36897	30110	52603	16718	60285	52388	26753	57208	46341	1	14434	17914	12797	38003	44426	53461	27237	43209	12020	26572	20228
567.3236@11.6025095	390157	902383	948328	845083	311779	613735	245556	465130	715467	1195711	777329	507453	315908	582004	1058840	216960	316531	367299	256852	710964	856307	1274745	348765	310848	319631	180401	694116	89119	433686	282114	165649	371494	162367	58323	76043	34679	79827	95876	704777	289477	184672	308560	49218	196908	96039
573.2369@11.6103115	57434	113137	103373	79897	45542	1	1	1	81921	72263	56888	37893	27712	1	1	26935	43520	38279	49518	1	1	1	1	35564	84278	25866	65832	1	1	46397	36800	44667	30137	1	1	1	1	22428	71629	35869	24392	1	1	1	1
519.3243@11.606882	2363734	4321736	4726666	4047751	1752322	3306738	1533274	1902642	3621693	3332703	2664347	1622698	1036247	1629402	3226574	988709	1311033	1521930	1898635	2589858	2817216	3235068	1452807	1476049	2527897	933802	3083761	711890	2232727	1930750	1204440	2047977	1104395	513475	537910	383319	599603	812892	3305885	1596597	899438	1898973	382675	1080230	599878
1086.6338@11.619114	44778	115061	142686	137278	15478	74450	1	1	87582	151901	96106	35966	16515	38733	1	1	1	25174	18582	83787	110374	192622	25286	1	1	1	95115	1	1	1	1	40750	1	1	1	1	1	1	113719	25469	1	28390	1	1	1
1062.6418@11.620882	58275	132867	176515	165235	19991	88382	19863	44255	102861	142448	97795	33408	14876	33963	150680	1	20408	28161	25503	87243	107357	162526	27568	1	32755	1	110669	1	52658	1	1	51090	1	1	1	1	1	1	133080	28873	1	37389	1	1	1
543.3243@11.628844	1530960	1911018	2608627	2680909	584255	1750172	701601	1427239	1575489	2546270	2081450	1197365	828566	1343255	2821025	671796	982465	970987	706225	2102558	2271706	3161327	1187855	919309	785101	536386	2238280	236011	1452875	1300573	801663	1421716	622743	235101	300466	98400	248193	319149	2573003	1060740	641354	1185170	199496	782135	397168
599.2422@11.629561	1	1	35691	44674	16124	38841	1	1	1	1	37094	25461	22241	36922	1	1	1	1	19062	50035	48325	66817	1	1	18791	15052	42021	1	1	1	15156	29766	17721	1	1	1	1	1	46200	24329	17023	32023	1	1	1
527.29@11.649464	55562	85789	207140	100643	45409	116577	124912	1	1	121613	113968	176530	57035	81148	119711	1	85559	53697	57288	111446	162982	116394	76554	1	68994	61134	114495	24547	201659	1	29108	112969	54679	17080	31842	1	28405	1	79343	148601	83955	48889	24531	1	1
453.2748@11.659961	41159	140222	271536	122414	23932	190164	48975	45215	65518	108238	89723	79519	19345	42423	68521	43687	37577	42328	36561	60897	81706	76075	42628	59732	48584	40087	95974	20964	109065	43122	24903	82440	42559	1	14667	16214	53885	20048	78184	80782	47940	39854	10210	40079	12209
301.2918@11.684177	64781	42897	87221	40671	17647	75499	91309	16687	147490	269030	125400	147324	48705	118803	143798	414093	326014	120530	156358	456001	565442	407351	161876	211798	89081	81891	153824	40617	317570	219208	88846	230366	84874	19132	31552	35701	14220	49956	85655	190521	74439	83956	18666	53165	18271
569.264@11.69332	76835	128451	172793	154324	49693	95318	1	1	116388	164519	147876	84226	55539	1	1	1	65121	61417	1	1	98582	101910	1	1	76493	1	141637	1	1	63356	1	65110	1	1	1	1	1	29633	125272	70238	52748	1	1	1	1
521.2816@11.700769	1	1	40792	1	1	1	1	1	1	41462	1	17934	1	25093	1	1	24163	1	1	1	35060	49928	1	1	1	1	35724	1	36766	1	1	17571	1	1	1	1	1	1	38045	1	1	1	1	1	1
545.2687@11.726113	76689	110535	179359	159980	45467	122381	72305	115577	114364	168741	181719	106396	78632	84835	209638	53897	85440	67287	45350	102096	131520	148476	86028	90927	89535	47878	176005	1	143771	116882	79015	112691	63858	30502	1	1	1	34842	197172	112256	85113	83693	37011	1	1
569.3313@11.774559	90103	102066	112117	94691	34532	72585	1	1	100050	135736	94519	63858	56029	57712	1	81270	84643	37723	54224	1	1	161409	46816	68662	47444	45616	96963	1	94982	68521	1	81619	34647	1	1	1	1	35438	80679	70758	39137	1	1	34900	1
507.3187@11.774579	13242	23599	32240	25855	1	18520	1	1	1	28065	17583	11486	1	12339	21492	1	1	1	1	15914	19582	26520	1	1	10623	1	21289	1	22693	1	1	14913	1	1	1	1	1	1	21662	12210	1	1	1	1	1
503.2914@11.782309	1	1	40315	24943	12371	26827	1	1	1	34569	29590	34300	13264	1	1	1	26401	12925	18304	27877	34927	1	1	1	26680	22900	32557	1	65107	1	14210	33824	20418	1	1	1	1	1	28773	43834	24459	1	1	1	1
571.2836@11.7992	29305	38623	45633	41587	1	37301	1	1	36193	47995	40792	1	1	1	1	37556	34323	1	1	1	31935	32212	1	30182	20709	14371	39546	1	1	27450	1	1	1	1	1	1	1	1	25442	38015	1	1	1	1	1
602.2748@11.813942	64571	106740	120351	123040	56995	107260	29075	1	1	121909	137895	58704	58554	1	1	1	71261	54623	63924	114471	148942	81227	1	91637	95737	31003	148514	1	1	1	64991	113814	46711	27543	1	1	1	36663	162754	75194	50894	52307	1	1	1
495.3238@11.819136	1549452	3005791	4809780	3383016	647004	3279760	1376522	1288280	2202152	4247897	3152458	2148462	810522	1497600	2634461	2298460	2110133	1484463	1455432	2926087	4064922	4023697	1784678	2268231	1488406	1278816	3516518	365104	3414789	1622076	965881	3005312	1230617	210317	365812	373145	244100	660264	2732051	2208705	1400220	1684595	234822	1172760	321583
592.2702@11.820195	29561	52385	74742	65358	21063	67703	35330	1	37715	65273	58550	45697	21233	1	1	41538	41461	36020	35234	70654	81305	86512	1	40959	33557	29764	66659	14331	1	31291	24787	60308	31590	1	12759	12965	14919	17533	51041	45054	34169	41878	1	1	12702
441.34@11.830219	1	67340	216666	193389	42506	95610	78413	70544	185365	655427	236472	329177	141112	247731	245280	56172	84014	57120	86579	88085	193292	129793	26080	81804	78685	127037	315410	39579	171142	321183	245004	396991	234571	72086	141083	44712	21972	23677	193360	144674	44760	383039	117261	107319	54399
313.2889@11.83391	1	14498	25634	19814	1	13912	19515	10647	1	13482	10754	19002	1	13067	12657	19889	10019	10370	15549	26732	26347	1	10807	18685	17488	13904	21191	1	24774	25530	1	23386	20000	1	1	1	1	10386	16146	21081	1	15067	1	10706	1
631.3814@11.851718	44258	34127	1	44620	12020	34055	21941	20016	1	40706	32554	19663	20265	10866	26747	1	47918	33110	25358	32654	47950	46829	32832	116321	60196	36925	75392	25122	124595	1	41658	69054	36569	24914	29025	31612	24261	1	90482	76167	63475	76452	27386	47698	39206
461.2761@11.861675	16802	23692	40499	26498	1	24538	18956	1	1	27940	22387	20342	1	19175	18149	32712	27448	16157	18628	36925	45776	69516	24135	24069	16636	19832	29016	20782	56215	20747	12728	25503	14018	1	11288	11233	1	12961	24738	22269	15541	18417	1	12700	1
280.2004@11.877848	38014	40312	29501	32441	1	1	1	1	20927	1	1	32254	1	1	1	1	1	20770	1	1	1	1	1	37029	25971	19435	37834	1	29222	51238	81026	45845	48287	40020	26415	1	30459	32970	40898	39029	57259	36950	38342	48354	52866
548.2234@11.900685	33045	76914	1	54335	1	54218	1	1	47876	1	1	46344	1	1	1	47160	1	1	32455	1	1	1	1	53573	1	37753	44087	1	1	40778	26364	50713	29274	1	1	1	1	23677	1	40864	26680	1	1	1	1
453.2782@11.899432	927232	1789660	3235450	1866447	490004	2183441	971621	567120	1303895	1769529	1351619	1588334	318711	836146	1022634	1064804	993008	667712	955723	1218621	1621224	1639243	758862	1504677	1304325	1188093	1825991	465355	2411425	1022393	663554	1872698	941547	162976	345719	331010	164163	541151	1389013	1557790	849963	955182	208995	752536	208987
435.2665@11.898853	41991	69683	119043	63935	20752	79962	37580	22962	50958	68816	51119	59835	15681	35044	38572	44902	39013	28638	36653	45603	60051	60881	29480	59624	49919	47104	67456	19695	89370	45504	29113	68241	35422	1	16348	16403	1	24823	52042	56577	33425	38268	1	29017	10405
545.338@11.917378	280033	203815	1	1	79054	1	117332	1	1	176453	121766	86162	48846	55744	1	1	122733	66760	113128	153796	149527	135061	76563	1	141595	96189	208269	40899	237160	1	110733	184961	116378	33664	44452	30125	34711	1	222649	175794	86414	113563	32987	96017	44576
397.3137@11.955	1	1	1	1	1	1	1	1	1	146861	1	158026	1	70909	1	1	1	1	1	1	108089	58052	1	1	1	1	136197	1	1	1	1	256919	126421	1	1	1	1	1	1	1	1	156588	1	1	1
300.2026@11.927885	1	1	60923	38993	27513	25514	25680	1	60179	1	56295	106183	109544	67591	62273	1	23811	26416	17482	23285	1	69501	19725	88179	31937	41506	58839	23517	44132	1	62069	39159	34141	12578	23726	1	15928	35672	38278	49954	28141	25599	27886	22424	18551
569.3365@11.944916	52925	120377	168835	128499	28197	99605	34696	79014	73862	127839	95873	56172	46683	69901	1	1	32923	37440	25967	85428	104629	201192	1	1	1	19332	103288	1	1	1	18842	49948	20657	1	1	1	1	1	92217	32578	22645	33557	1	1	12873
529.3029@11.955073	43274	45138	59125	50334	44242	79586	80585	1	1	62538	43211	1	1	1	20317	1	1	1	41384	41196	1	1	1	1	1	63659	78832	66901	49323	49832	53620	48716	1	1	1	1	1	41209	26857	34667	63377	26501	64066	1	1
547.2835@11.955769	12121	1	26110	21353	1	16879	1	1	30538	40268	32953	17980	1	1	24052	26200	27408	17846	1	14477	20571	17124	1	28396	24335	1	32375	1	31506	23824	1	20283	1	1	1	1	1	1	27045	36954	26836	16820	1	1	1
292.1979@11.958176	58104	1	50096	35993	25516	1	31266	1	1	21492	20741	58559	30939	1	1	1	26193	45112	32071	1	19509	10913	13915	70455	11395	35146	48634	25644	24941	57440	130394	71311	31213	11155	61250	12116	1	1	24398	18159	17929	28506	1	38156	23996
527.2891@11.938272	1	1	64203	1	1	1	1	1	1	1	1	1	32748	1	1	1	1	1	84030	1	1	1	1	1	1	1	97515	1	103494	1	1	87165	42933	1	1	1	1	1	1	72735	82316	1	1	1	1
302.2181@12.037333	1	1	1	55145	1	67176	11777	25857	1	1	1	18185	1	1	21462	1	1	1	1	1	1	1	1	1	1	1	24387	1	1	1	1	1	1	1	1	1	1	1	24260	1	20319	13674	1	18916	1
2037.196@12.052181	1	1	125379	88674	1	87654	1	1	1	95758	59528	41361	1	1	1	1	26590	26188	1	42957	61675	74308	1	1	24800	20641	74305	1	1	1	12020	66873	20424	1	1	1	1	1	71605	41326	1	1	1	15701	1
2034.1803@12.053125	1	129683	95812	60359	1	1	1	1	1	89141	64944	29841	1	1	1	1	30840	24190	1	1	1	1	1	1	23315	17335	52707	1	1	1	14752	47308	1	1	1	1	1	1	55174	31116	1	1	1	1	1
1541.8906@12.0497	1	1	1	1	1	98946	1	29222	1	1	1	48040	1	24323	41623	1	1	28930	25941	55573	69572	79918	1	1	1	24789	80330	1	1	1	1	69661	26005	1	1	1	1	1	1	50232	22813	30575	1	1	1
990.6469@12.051883	1072896	3016341	6207458	4174289	307233	3868526	975428	973384	1740232	4040348	2076284	1906689	151540	716704	1565516	1078960	918664	964775	866421	1925002	2853339	3384871	686440	1695580	1010411	819425	3422968	84477	2968406	1398286	412645	2817312	989435	27424	65475	68723	33594	189209	2930854	1946963	800232	1012908	29571	708214	59831
1044.5612@12.054518	120478	283813	284506	233144	1	1	1	1	176542	256381	195548	151474	1	1	1	100761	110111	104858	92369	1	1	1	1	130023	111239	87095	219746	1	1	116900	77443	191317	101527	1	1	1	1	35706	208571	154681	1	1	1	1	1
1028.5865@12.0549755	20038	42239	49784	39404	1	36914	12218	15925	26953	44298	33316	26613	1	13594	19212	20460	18824	20543	16703	24429	30273	31083	24326	26851	20440	16770	28036	1	29973	24631	12397	32715	16491	1	1	1	1	1	36185	26606	14764	16155	1	12257	1
549.2426@12.055399	59304	126749	100135	101762	40543	1	1	1	74359	104420	115520	79968	31280	1	1	62400	77418	69250	60028	1	1	1	1	72290	71316	59381	99314	1	1	72661	58752	92292	63972	1	1	1	1	32617	99522	83369	60464	1	1	1	1
477.3101@12.053243	29005	55758	57722	39413	1	38617	17537	16997	40183	49052	31510	39270	1	1	24485	1	29129	21163	29598	24109	36014	28295	1	38262	24712	20411	37233	1	35371	36196	34911	38373	23197	1	1	1	1	1	41713	40010	1	1	1	1	1
533.2621@12.053348	47000	74625	77477	67652	25037	59118	31901	37545	56223	79079	64755	56039	16406	32189	43823	1	49062	49320	39437	52999	59795	57275	61555	60464	47471	44157	52741	16937	50508	61313	36494	67399	42116	1	11541	17229	1	27135	68296	54743	35725	40050	1	34641	1
479.2955@12.05702	65614	73600	135275	146736	53720	89200	102004	65823	107883	102502	157379	116190	51820	113458	104452	130744	80706	62355	105954	109432	149572	162407	121655	94655	91708	57319	68230	89446	220590	78737	45579	110329	87675	18821	36271	42317	146534	100575	69366	162697	82997	53972	31969	67415	28496
1040.6556@12.101818	1	22618	57670	43212	1	25805	1	1	1	20139	10228	1	1	1	1	1	1	1	1	10346	11702	1	1	1	1	1	22265	1	16427	1	1	1	1	1	1	1	1	1	25882	1	1	1	1	1	1
302.2174@12.047601	1	1	1	55145	1	67176	1	1	1	1	1	18185	1	1	1	1	1	1	1	1	1	1	1	1	1	1	24387	1	1	1	1	1	1	1	1	1	1	1	24260	1	20319	13674	1	18916	1
779.5303@12.179999	1	1	47801	15122	15485	16192	1	1	1	1	32355	24916	24903	1	1	1	1	22752	15461	16848	1	1	1	1	1	24447	20996	23084	1	1	31415	27131	24559	1	13860	1	1	1	29804	1	15629	19373	1	1	1
278.221@12.180195	1034473	538656	1320739	551496	294087	445165	434419	266833	490477	438107	450238	718761	406351	278475	245821	1025959	582723	635780	766331	356613	231566	337175	307395	1894066	1024480	711860	637891	1007755	910454	967486	1642085	1088546	920304	537112	837953	675714	459109	769596	554581	460689	496697	646364	624028	651410	471031
318.2102@12.178729	41071	22155	60519	16218	10120	14755	13376	12646	19398	15900	16398	21681	16704	11292	1	44936	18703	20313	26239	11716	1	10442	1	91038	33073	23238	16536	37327	24152	39471	61858	30637	22773	16693	28395	24495	14833	41700	14784	13411	14992	17962	20980	19047	17722
254.2267@12.1877	1	25442	1	12148	1	1	1	11635	20032	1	21764	32116	12170	18505	19273	1	1	15738	1	15494	13649	12599	1	1	10912	11646	18278	1	1	1	19282	1	1	12036	1	1	14103	1	1	17184	1	13559	13313	10992	24668
545.3405@12.109826	1	1	391099	354380	59752	210901	1	1	1	1	117382	82557	45418	1	158127	1	1	65098	40853	1	1	1	1	1	72729	47386	194809	1	1	1	70851	119124	70751	1	1	1	1	1	221585	66315	55553	1	1	1	1
316.1945@12.219422	1	1	1	14138	1	1	1	12465	17364	1	15471	56401	25164	10014	19308	1	1	1	1	1	1	1	1	1	1	1	23737	1	15415	12673	19439	11002	20122	1	1	1	1	1	22757	16939	14869	12883	1	27832	23941
577.2527@12.222031	1	24067	31735	30107	1	1	18199	1	1	28051	22597	17163	12036	1	1	18499	22271	13805	16223	35613	36264	1	15766	16538	17787	14451	24044	1	1	1	10422	20103	12879	1	1	1	1	1	23062	20131	1	12924	1	11569	1
529.3038@12.303305	104870	114796	256430	474066	64767	189861	212460	1	187220	283684	280952	1	87299	214357	1	18302	272913	1	223783	399395	513441	1	1	258736	171831	1	293089	315615	1	171092	96799	339748	256819	49370	1	1	1	103530	227847	457253	276985	143166	65640	1	1
539.3477@12.228134	25448	83068	123502	64829	17602	70864	29805	21905	1	62126	31808	28503	1	17876	23989	1	18239	16609	20365	43225	41999	43179	14697	1	29691	20953	39446	1	39093	1	12454	35352	21775	1	1	1	1	1	41683	40598	21018	21656	1	19229	1
290.2182@12.243019	1	18161	28549	20782	1	20015	13421	12847	27694	38802	37654	55106	25086	18565	23562	67455	50002	48542	27182	30282	18748	36111	25066	71792	30662	31786	47980	26020	30900	68787	74263	49256	38356	22773	45322	23343	18662	29406	28766	26337	25946	31805	38407	30814	21874
569.335@12.250091	1	1	1	36962	1	1	1	14551	1	1	1	1	1	1	1	15701	1	1	1	1	1	1	12867	1	16964	1	38497	1	1	1	1	27854	1	1	1	1	1	1	34565	1	1	25841	1	1	1
523.2917@12.290376	1	1	1	1	1	1	1	1	1	1	1	1	1	1	1	1	1	1	1	70732	1	1	1	1	1	1	111175	13577	1	1	1	1	1	1	44145	1	1	1	1	1	85991	69575	1	1	35349
234.1571@12.27996	98325	119029	84350	73416	63920	67446	74726	56611	139785	108816	92389	71337	66613	71464	85324	90407	79239	64593	62695	67685	65442	75970	55496	102448	80389	61498	82257	59519	76959	85037	72475	66195	51223	49497	60613	53730	61840	88650	81913	77227	68064	59454	50067	63683	62628
479.2923@12.2765465	255356	543306	791048	411347	184758	443183	238967	144895	398161	379337	291918	305577	94174	237118	273172	258715	210740	176847	438596	279790	421251	558201	188449	274475	289589	222290	350068	258507	588784	213317	136417	362992	159471	46805	101705	87132	73477	228823	292406	277849	144599	175121	66849	149411	50128
467.3474@12.306918	1	1	21511	24222	1	12593	1	1	17238	32507	20268	15745	1	1	13394	1	11424	1	1	12404	24168	15263	1	16422	1	1	25448	1	17026	31808	16308	38733	20359	1	1	1	1	1	30084	19669	1	32163	1	1	1
529.3059@12.3031	106592	105407	251547	311119	72079	188087	211238	149829	189950	279329	263111	291165	88718	210773	268873	390707	1	143717	311871	394111	500557	326138	328570	266220	18538	150288	295162	315079	574795	182891	93437	333944	177329	52127	92141	84844	468557	102065	241800	440487	266948	144867	64621	190418	80422
437.2857@12.317469	589959	1083193	1882551	1117378	305022	1220849	643468	294469	798404	986022	874377	823347	248717	641235	671557	1279403	1011534	509000	748068	1138554	1517363	2139817	757773	1311058	816977	922425	1456461	468177	2706186	1074360	583960	1747021	754691	173115	400723	395639	156408	584637	1026020	1273466	639956	796465	286587	610060	184991
447.3281@12.42464	1	121658	182418	174022	34683	91950	52957	72389	97633	217908	85886	113966	26661	51992	71292	89823	89150	90408	59189	169950	195272	160540	86778	88268	64419	58845	165336	21149	152432	353642	204028	423180	222797	50411	94717	53441	46169	53260	285682	139923	67924	328914	60311	162609	63901
423.3252@12.430668	42338	99073	126692	115920	25547	80649	57151	53872	105110	223921	89504	99097	34852	83103	88110	90986	88387	57937	64485	116204	219266	150328	48926	50455	37674	37403	85700	19730	60176	185011	110348	201705	103606	26064	55826	29438	24799	35426	139699	87727	47009	176681	30404	70235	35841
577.2597@12.43332	1	66420	92760	87662	21984	69998	1	1	1	54652	54067	43198	19910	1	1	1	28669	35537	28181	62313	1	1	1	25745	25166	1	62441	20717	1	1	1	48648	24409	1	1	1	1	15745	55225	32201	19614	31296	1	1	1
521.3378@12.432471	1592654	3318537	5722709	3900033	758987	2863184	1009941	1454292	1920272	3183632	2187391	1480442	636279	1254483	2411641	1160860	1124490	1249619	944605	2380434	2937564	4390908	1104506	1338671	1016442	678688	2709053	588300	2393772	1425029	690417	2094921	868023	216483	324176	234590	289722	578587	2374219	1323191	623390	1061621	204824	792003	251807
285.2953@12.435789	1	1	15224	1	1	1	1	1	1	26568	24893	19258	1	18195	21333	35043	36572	1	16492	44261	56260	42018	22458	29943	17638	18561	27649	1	53310	25096	21746	53630	20007	1	1	1	1	1	19211	29979	13012	17368	1	14872	1
505.3048@12.440215	1	1	1	21038	1	1	1	1	14867	1	1	17669	1	1	1	23392	1	10048	11972	13673	18867	1	1	1	1	1	15559	1	35457	11138	1	1	11425	1	1	1	1	1	1	25988	17886	1	1	1	1
571.3548@12.451808	1	1	109726	117571	26413	90308	63941	1	1	1	145288	72644	54239	1	1	1	1	72649	80484	307171	255761	1	1	1	1	68205	155444	28917	1	1	1	156771	68175	24521	38360	1	1	1	1	114130	63933	71698	23555	1	1
326.2177@12.519304	94425	12071	86882	80750	23728	45189	18354	34301	1	131245	15124	12004	133431	62180	56195	1	73481	83172	53615	47180	26697	11805	28200	14694	67587	10295	100459	13036	20432	1	10129	81485	61058	1	23517	19421	13955	1	70737	80266	58052	18179	26358	19434	10269
302.2208@12.4717455	132259	34661	385631	272817	73715	162726	115271	135710	215481	47061	39811	228817	137448	74214	146285	222403	201903	254166	131451	146467	92830	180148	157828	547588	290372	157755	286713	122697	383256	359266	136398	425363	17196	133602	167429	200622	125280	105241	336741	340370	307141	250237	210594	298256	209935
284.2083@12.492396	35684	19333	45741	30710	1	1	15790	16355	26579	34939	28336	27923	15413	1	17804	29081	25272	30682	16453	18131	12878	20605	19607	61324	35213	19077	34196	15654	42361	44937	55514	50148	31977	17619	20155	24251	15136	24964	40542	39707	36167	30795	24212	33232	23587
529.311@12.487001	18804	65693	90557	61006	1	88258	19757	34297	51946	80009	72106	37547	19660	29632	89288	37097	39194	37800	25107	90134	103542	168834	42899	35605	23108	1	73070	10015	61729	43568	1	68420	1	1	11165	1	1	1	66702	33608	1	29747	1	29800	13680
573.2967@12.510393	40778	58388	55447	53725	1	16528	25170	1	53192	91505	71007	24179	22865	1	1	80777	61485	40743	24062	1	50836	42815	1	50141	35739	28211	83841	1	1	44056	21599	48350	34726	1	1	1	1	30671	63062	56682	41062	36315	1	1	1
339.2691@12.518928	1	1	36106	34464	21097	1	38716	12448	1	1	14892	48256	23405	20676	12313	1	27162	32313	17063	18088	18903	15175	38935	43438	19898	27523	19634	21626	88044	46510	64668	68821	62001	40833	54228	61591	32065	1	31340	34902	33286	40382	45401	67238	55245
509.3352@12.526166	1	1	21908	18149	1	16292	1	21255	1	13531	10019	1	1	1	10016	1	1	1	1	10751	12864	13488	1	1	1	1	13074	1	1	1	1	1	1	1	1	1	1	1	30368	1	1	1	1	1	1
276.2043@12.520255	84660	97225	260480	186056	86289	62459	126150	78849	157228	122876	116643	276116	136376	50527	80175	33278	147962	187110	99210	70600	95291	88586	121758	244817	214074	142802	196557	79465	348532	252715	439649	361976	306460	186466	191933	175228	151727	61520	189893	158564	162562	232612	166169	237427	168680
294.2138@12.521392	590682	510001	1554686	1096510	471081	1135361	754342	701896	1115395	815029	789597	1652799	807005	302930	779071	202241	912807	1117678	644682	412810	550895	634421	698004	1573220	1336552	860362	1420217	447088	1954809	1607511	2554484	2109937	1781359	1117802	1132961	1056198	935728	354263	1132911	940438	968541	1346551	994226	1431390	1027508
432.1831@12.520569	18626	27805	36168	32017	19690	1	29586	21580	26602	20727	24427	40917	27474	12457	21224	1	1	31754	24580	16231	21283	20271	24557	1	38823	26608	35200	19262	46196	1	1	51128	48273	39359	39054	35391	35891	10541	31788	27957	32414	41460	33256	41510	33508
316.1831@12.52894	128009	938077	1	1	1	951234	1	338609	222652	168374	244006	1	163247	1	418771	42027	1	1	157796	1	1	199827	1	1	304957	161414	485050	1	1	1	1	1	1	1	1	1	200911	1	1	1	1	1	1	1	1
492.3313@12.532834	1	47154	1	1	1	35056	1	20322	1	1	1	1	1	1	1	1	1	1	12416	1	1	1	1	1	17581	1	28349	1	1	1	1	1	1	1	1	1	1	1	1	1	1	1	1	1	1
434.279@12.533532	789951	6372412	559169	360312	68580	6206014	127572	2743850	122826	747513	1950232	377384	794550	138324	3355658	191690	35620	225076	1152756	83083	267144	1654995	23672	39872	2036287	571674	3418422	43794	44803	18891	10627	43054	24047	12763	18471	1	1306762	1	77229	158920	76341	301091	187871	31214	58055
451.308@12.533361	986686	4240155	569784	351155	58684	3390085	111945	1884388	141119	830289	1688564	368127	689763	127126	2076551	238119	36994	231841	1060328	75107	245839	1296542	17603	42498	1840543	593659	2405918	41107	37261	1	1	41199	22368	11034	18648	1	1070453	1	78809	152716	69110	275462	173285	29352	45194
479.3307@12.535918	273168	683395	795153	547752	1	1	236367	1	1	1	645886	281366	199829	268973	798690	1	1	1	468725	1	812466	1	1	1	349838	314109	913476	1	697219	1	1	1	1	1	1	1	1	1	1	1	1	336959	115690	268924	1
490.1971@12.535293	33354	308624	1	1	1	362140	1	1	1	30638	99327	14989	39258	1	1	1	1	1	69442	1	15024	93546	1	1	100941	1	182173	1	1	1	1	1	1	1	1	1	1	1	1	1	1	16790	1	1	1
326.2167@12.537382	61172	12959	86882	80750	27113	42501	18354	34301	100739	131245	79625	147259	139370	62180	89336	54152	73481	83172	53615	47180	26697	116248	41383	111145	67587	49886	100459	35478	57980	81944	71551	83396	61058	1	27438	1	1	22260	70737	83736	58052	49939	43296	19434	1
523.2856@12.550546	1	1	392724	162298	1	145174	107996	1	1	1	1	105645	1	1	172104	1	73628	1	1	1	1	1	1	1	1	1	204077	1	1	1	52133	1	1	1	1	1	1	1	175329	1	69065	1	1	1	1
467.2832@12.559771	12206	1	26459	17964	1	18330	11499	1	22479	27457	22370	20013	1	16519	15981	28880	23462	10381	16063	25921	31789	42401	15388	21699	15491	15631	21566	1	44530	17036	10434	22935	10903	1	1	1	1	1	14121	16281	1	10511	1	1	1
509.3332@12.57175	1	17468	19154	13399	1	16812	1	1	27346	12209	28949	1	1	1	1	1	1	1	1	1	15078	14397	1	1	1	1	11538	1	1	26154	1	1	1	1	1	1	1	1	26850	1	1	1	1	1	1
547.3532@12.6203785	54700	56139	76906	66551	19023	43480	33137	20000	1	1	43714	29129	19718	23608	45435	1	42336	26590	32588	69479	68112	66341	31003	38084	36764	23635	49024	10736	54280	38845	21928	45325	21321	1	10922	1	1	1	40636	38239	23590	26796	1	21120	1
342.2142@12.618303	1	1	1	54127	1	71203	1	1	1	1	101220	155424	152113	1	1	1	1	1	1	46601	22581	1	1	180618	1	1	120868	30053	102129	129577	112792	53513	1	1	1	42075	1	1	110718	133963	77086	53901	1	1	1
302.2198@12.620785	768884	357634	1736158	1205133	561709	1067329	756650	745504	1681081	1136123	1454134	2278838	2026106	670330	1206868	769358	681346	924110	520761	935943	448661	1460838	712450	2267754	852000	861302	1730529	516765	1559369	1622649	1568345	1048767	912708	268881	431746	538608	529548	882266	1569388	1972514	1409482	685228	740309	609887	551070
365.2841@12.61959	1	1	1	12400	1	1	12819	12000	1	1	11939	18052	17803	1	15804	1	1	1	1	11117	1	16073	1	1	1	1	14130	1	18920	1	10419	10661	1	1	1	11838	10768	1	1	18114	13203	1	11586	10347	10536
696.3712@12.622847	1	1	12088	1	1	1	1	1	10863	1	1	20555	18476	1	1	1	1	1	1	1	1	11460	1	15280	1	1	15160	1	12774	10871	12036	1	1	1	1	1	1	1	11704	17253	11349	1	1	1	1
284.2084@12.621263	28352	1	52508	38494	19913	34132	25441	24576	59781	36263	47027	70791	63449	24154	39378	27282	24019	31558	19012	29667	16051	43586	24934	72844	28772	31213	54291	18731	49333	55439	48785	34696	32187	11254	17010	18792	19271	31375	49503	60189	46135	23013	25213	21432	19489
376.1466@12.62198	25733	13404	64279	54004	32315	53365	41538	41093	55231	36711	56489	93468	88478	38655	56171	22899	27656	41566	29852	48322	24951	60630	39092	70109	39665	40399	72631	29059	64605	58126	69053	46492	48882	19170	25871	33955	30719	35046	65985	80212	63724	40097	42239	35233	32567
440.1902@12.621332	28687	1	48699	41908	28029	41699	34463	32670	50458	1	43473	58025	59874	33649	1	1	27745	32927	27724	37982	21681	44214	1	1	34236	35380	49965	27660	44853	1	53023	38184	36862	16141	23506	27635	27027	1	47160	54409	46499	29393	34990	27771	26739
755.5359@12.621431	1	1	15712	82464	37158	72090	60348	71245	1	1	22452	91397	97251	55522	1	1	1	1	55346	53990	42232	89921	47266	1	19183	1	104638	44861	66604	1	1	19296	54102	28162	32965	61086	54153	1	1	106945	68409	49337	60315	79620	50797
753.5162@12.6217575	1	1	62882	95691	58876	112188	72145	1	1	1	49815	109686	134341	1	1	1	15898	27319	72820	75001	55434	98107	61235	1	1	36604	127223	55873	105414	1	1	46115	77755	31193	44117	69648	88210	1	1	137954	101059	81123	74603	1	1
384.2565@12.628999	1	1	1	33069	1	1	1	1	1	163986	117377	39288	34258	1	1	1	51038	1	1	54032	72352	1	1	1	1	1	60149	1	1	1	1	42339	1	1	1	1	1	1	1	48667	28750	1	1	1	1
571.3492@12.629742	50962	88864	138221	123809	15031	90638	27701	58365	58346	148251	104125	45820	30313	43523	134280	48078	56073	53878	32335	180126	157669	338282	62560	51771	30835	23829	126461	14229	76330	55655	28458	83107	28020	12838	18182	1	10927	20679	107598	39947	26131	42792	10495	31372	13743
803.5318@12.604682	1	1	1	25426	23766	1	1	1	1	1	18945	30620	21928	1	1	1	25577	11236	15642	26577	1	28133	25477	1	14287	31567	38164	1	1	1	1	1	22997	22456	1	1	1	1	1	29481	37341	36335	10607	1	1
363.2705@12.661677	10037	1	11507	15958	1	1	12055	17095	10373	1	1	14525	10346	1	16898	1	1	14231	1	1	1	12440	15882	14811	13997	1	21995	1	27433	1	18569	27468	19478	12433	10385	19201	14217	1	16838	19864	20168	16187	15508	27087	22187
318.2133@12.662096	226110	250165	368888	418656	82996	179261	172807	217433	313116	384065	309438	362922	155361	61527	237603	57158	257337	369228	123149	144114	139952	210234	249866	418944	354173	190518	564516	63028	558949	515657	686502	673515	488499	242963	189254	312344	216805	89800	548477	515143	480652	415298	296244	547535	387991
300.2025@12.663191	28110	28767	48960	52748	11922	22753	23712	28800	36043	46442	39046	45657	21705	1	31501	1	30455	43458	17063	20115	20378	28998	33079	49025	44660	25614	65119	1	71838	59002	78674	82688	61579	31503	24723	40258	27886	1	64054	62138	60039	51889	37782	64092	47524
294.2143@12.66759	69465	22159	33935	27081	12836	1	27024	14707	1	1	1	29298	1	1	1	26746	1	1	36399	1	1	1	1	1	1	1	36649	39019	14084	1	1	1	1	1	1	31975	13675	1	12585	1	1	1	1	65056	30798
463.2963@12.677136	136138	211814	387462	196028	58185	207685	149819	62511	174859	215965	178830	186149	64423	162522	149729	287551	215083	119602	137322	269997	387870	639000	180626	198467	113881	136713	217046	150927	492320	152185	77296	220630	100939	34710	67731	84058	37456	112095	154781	176425	101990	93182	55196	93586	33329
360.2635@12.726094	1	1	30649	29331	1	1	1	1	46249	73757	56811	1	1	1	42842	32601	46080	1	1	48039	55116	38552	1	46598	40246	1	56024	1	79825	49236	1	48729	1	1	1	1	1	1	47840	44138	32464	1	1	1	1
509.3402@12.747462	123658	310789	404024	290627	65027	260166	104973	84311	219036	328867	183244	167514	42535	102633	143455	135551	127413	112466	106661	224343	294883	332727	98586	146779	111888	87786	168065	27052	242624	180245	76496	196038	121342	14632	20922	25023	1	38250	174141	150755	93503	80203	13245	81420	22218
538.2561@12.774875	1	41463	52603	50138	1	1	1	1	67332	166841	122155	52219	41704	46930	131884	36080	42074	28271	1	69760	95028	122565	1	44761	33583	1	66186	1	1	38295	1	43346	1	1	1	1	1	1	57730	1	1	1	1	1	1
443.35@12.833812	36822	110900	178524	145873	1	1	1	1	174261	282455	130633	97547	12025	24789	1	95318	25858	65921	22042	33997	153235	35796	1	92541	47785	70177	117067	1	1	148879	59436	231937	109186	1	1	1	1	48183	154068	138839	57088	1	1	1	1
328.2349@12.790642	37067	1	57848	25798	1	1	1	1	10105	30711	37551	14910	22643	11669	23881	1	1	1	1	1	1	32766	1	12091	26309	1	13742	1	13625	34433	15663	37882	1	1	1	1	1	1	12565	27234	18623	1	1	11987	1
547.3508@12.826295	70427	131084	204248	153221	28199	123803	44955	51562	77789	139006	105326	69556	28136	49548	96639	97959	84222	64724	60608	146635	153096	181464	72366	84415	53917	45213	134075	38530	123079	96423	44408	110340	50892	15213	27509	15052	18410	47415	115089	69684	37508	63527	12112	46789	17154
304.2317@12.84029	1	25159	54937	67834	1	21703	1	23202	22818	25120	22106	26475	13470	1	12991	15291	18544	18157	13933	10710	1	16313	1	51336	35657	15876	41678	13813	43665	1	94792	74296	73031	34242	19674	21993	1	1	39710	29222	29159	55911	25056	1	28985
284.2079@12.843158	22080	30440	76265	40730	1	1	1	1	12425	36922	15920	18266	1	1	1	1	1	13746	1	17610	1	1	1	1	18402	1	22557	1	1	19924	1	11065	1	1	1	1	1	1	22539	17774	19001	1	1	1	1
443.3538@12.845632	1	112326	178524	145844	27915	100484	49278	48038	1	282455	130633	97784	12542	24789	102695	1	25858	65921	22042	35567	154251	38320	36233	92541	47785	68763	117084	15199	68782	1	59297	231194	109323	26304	38210	34268	19367	1	157529	136849	59686	127979	27052	71185	29355
363.2703@12.890259	1	1	1	26327	1	1	22969	29314	1	12378	15158	44340	20549	1	23923	1	1	10026	1	1	1	1	14035	1	1	1	29587	1	27918	15909	1	14988	22927	1	1	1	20424	1	32994	35676	32820	17820	1	48676	44378
318.214@12.891099	104822	51467	108570	447399	85370	45122	246715	311211	476189	217059	267920	994667	342425	49516	289662	28619	94504	137994	30944	65153	91818	108554	150002	166693	125428	85793	554758	14408	331515	295656	298075	211552	387619	80439	29696	71456	211324	17875	884468	664350	606004	241833	90673	685515	578841
300.202@12.89025	1	1	1	52927	1	1	22208	25817	37918	1	23610	75329	27638	1	22884	1	1	1	1	1	1	1	13175	1	1	1	45382	1	27142	1	1	19891	33011	1	1	1	20512	1	63709	58047	43565	30356	10777	55904	43437
456.1825@12.892614	1	1	1	15271	1	1	1	10981	11150	1	1	29289	12788	1	1	1	1	1	1	1	1	1	1	1	1	1	17095	1	10973	1	1	1	14160	1	1	1	1	1	24487	21155	20761	1	1	22180	20220
507.354@12.907173	1	1	1	1	1	1	1	53233	1	393831	435848	1	107132	185234	292976	532908	380673	160239	188652	611700	757879	1	266291	1	1	1	229639	64854	268979	1	1	236872	1	1	1	1	1	1	1	1	1	1	1	64893	1
304.2317@12.922804	18962	35903	39995	55177	1	16090	1	1	26228	11039	20854	18234	35694	16523	1	16700	10629	19613	15743	17433	1	20111	1	64664	12820	21263	10193	22247	14126	31920	31987	13052	39689	1	1	1	1	15426	32596	20830	27017	1	11559	1	1
399.3286@12.955347	1	1236293	2399513	1901272	275384	1215519	461376	741594	1506767	3646282	2228015	2207323	477453	1210814	1863968	960703	988622	612571	438707	1370509	2528479	1859394	413252	621391	488349	516675	1394201	122717	979275	1627350	727168	2360469	1127338	220225	436916	205003	121930	1	1150642	1023580	409463	1066793	203456	591875	200394
284.2073@12.839909	1	30443	70130	38251	1	60900	10378	19412	1	1	14438	18435	1	1	17613	1	1	13534	1	1	1	1	1	1	18145	1	23271	1	16539	1	1	10994	1	1	1	1	1	1	1	16994	1	1	1	12751	1
481.3101@12.986778	38128	1	142058	63684	20568	88008	32543	1	70110	79545	70414	57501	17399	43709	55305	51183	43026	25979	42624	1	81131	1	37676	52669	34412	36324	59828	14536	1	45279	23089	67497	32958	1	1	1	1	19103	49004	42340	23378	1	1	1	1
451.2978@12.997001	1	1	17492	13039	1	1	1	1	1	15396	11886	1	1	1	1	18041	15898	1	10630	16281	18023	26821	10043	13007	10071	11198	11851	1	27538	10724	1	12685	1	1	1	1	1	1	1	12841	1	1	1	1	1
890.3607@13.032079	1	1	1	51067	64845	233303	126813	24806	1	1	1	1	1	1	1	1	1	1	61748	155802	1	134488	1	1	1	1	85569	140927	1	1	1	1	43993	1	1	1	1	1	1	1	1	1	1	37585	1
148.0138@13.035391	702326	1430809	476909	302810	344256	705874	503338	209073	2285098	2046608	610499	498259	307423	531126	512264	407612	324258	1	347501	556561	599506	557257	313386	662547	1354396	586084	415626	532235	723962	777634	169816	627471	279541	309540	545848	123660	189955	1397194	387113	1163952	1	296013	482952	259687	447562
1068.6173@13.0395	1	1	1	1	1	1	1	1	1	1	1	28936	1	1	1	1	1	1	23681	1	1	1	1	1	1	1	16845	1	1	1	1	1	1	1	1	1	1	1	1	56198	1	1	1	1	1
204.0762@13.035376	890910	1753754	577455	366019	397823	824334	565104	238346	2902257	2537388	738196	592154	362943	607312	577210	499136	389276	429660	407176	642074	695719	620705	344889	819415	1663030	708571	482502	605284	806882	787758	201021	757484	329959	360249	617691	137365	201561	1696387	485437	1390731	336972	349490	540921	292541	490865
278.1495@13.0341215	4701587	8813029	3067942	1894581	2063505	4373882	2957605	1255804	13554442	11841706	3911075	3014155	1955885	3132163	3300391	2747027	2088410	2292462	2131989	3296051	3414642	3109348	1865164	4436048	8030676	3654798	2574833	3069149	4088838	5926925	1109369	3823646	1738554	1859847	3145870	746317	1182421	8505900	2557601	6629523	1878040	1769842	2863933	1582499	2699482
1065.606@13.0327015	1	1	1	34601	42656	76436	47457	22507	1	1	1	49429	37796	53276	49871	1	1	12611	41005	46699	62291	48022	29097	1	1	1	36876	56937	66813	1	1	37119	31086	32104	53419	1	1	1	1	93118	31529	39854	45099	1	34032
323.203@13.035237	172380	298161	119136	119264	118648	204577	203637	121400	354394	363757	175056	145788	109419	244944	216472	108475	81071	110390	128390	181260	163983	184043	142814	138316	240779	167009	120380	167288	232105	218232	64998	205042	110663	98939	191050	93227	111423	290294	111803	317922	91379	104179	176945	134235	189981
416.1167@13.0359125	1	1	77815	63492	71644	1	1	51000	1	1	95330	82543	67473	82919	1	1	61965	69003	71327	87703	88444	1	1	1	126558	90691	73947	87691	1	1	46851	91953	62425	66084	79655	36392	45624	1	75884	106593	64870	1	81007	57024	73212
320.2304@13.099568	36350	47941	73196	70688	15398	39259	25718	34421	44464	49894	45058	62626	27033	10044	37683	10708	34299	44812	18544	21092	22551	35622	30861	79649	58129	32602	107307	13466	107900	105910	135000	143729	98988	36664	36700	46169	31209	12269	81921	71085	82109	76331	44862	94731	58749
328.237@13.101541	1	1	19692	16754	1	1	1	1	16197	34031	20580	1	1	1	13382	13672	13274	1	1	15055	1	18646	1	42103	24864	1	30915	1	28816	26213	30410	35883	1	12242	1	1	1	11000	20719	21774	14830	32714	1	1	1
318.2134@13.102321	23702	30470	36298	268935	42893	30079	115268	284822	134267	76364	127359	373103	224278	21272	276242	1	34937	58569	23657	26969	59923	94953	125203	45092	22337	36233	349450	11577	153983	64017	112111	78222	158698	68717	21852	108179	129485	11737	407549	194816	302114	225498	61646	641096	626248
344.2257@13.148278	20890	1	1	11398	1	1	1	1	17351	13680	13196	37796	13884	1	13770	1	1	1	1	1	1	1	1	21561	1	1	18543	1	13776	16504	20339	19631	13006	1	1	1	1	1	14698	21738	1	1	1	1	1
469.3642@13.219179	33301	28667	80334	65279	1	39033	1	27049	47982	100069	91065	71470	1	22596	51422	66433	60819	38001	84832	50889	66086	1	1	44654	36190	42969	92668	1	1	106923	70352	102489	61608	19404	26753	1	1	12615	52164	55747	36807	43056	1	32588	26545
523.3545@13.208406	1	1669331	2512028	1115579	198262	1410643	367176	321227	873230	1068235	903519	667006	137375	377028	491868	378588	398825	372037	285946	658761	865445	1134567	278493	1	305452	316970	721794	62617	613002	1	179055	686762	319533	46376	60256	68235	44060	133773	625639	550914	333009	215532	54145	1	69499
481.3068@13.209373	779176	964379	1575556	826212	378407	798229	674265	191204	1316480	1262520	1257234	1128919	341297	999627	910242	1755957	1356117	554152	1159779	1372712	1763119	1904786	805465	1501770	953142	1123386	1250687	597329	2324901	1044990	630506	1561380	724895	130717	262901	341538	148121	677619	830281	1134936	560326	562276	204685	563585	143241
463.2972@13.208981	24533	30064	44791	23810	14082	23486	23811	1	37670	34586	37539	29993	11705	30789	28152	50845	40386	17505	36473	41973	49963	54494	22981	43377	29554	32429	36110	19659	66391	32277	22269	44354	23131	1	10488	11770	1	22659	23783	35139	16845	18129	1	17809	1
578.2509@13.209501	27607	38968	51837	1	15625	1	1	1	47197	1	39301	39165	14166	1	1	54700	1	24320	39998	44622	1	1	1	48285	31467	39305	37748	1	1	37974	1	49950	26400	1	11114	1	1	1	30738	35853	20962	21180	1	1	1
320.2269@13.209327	13960	47256	19144	54045	15134	38714	31578	26491	62694	26109	39393	117116	65329	10043	39131	1	14378	20019	18544	12089	12787	12673	19556	25518	22273	15992	75805	13954	51759	60657	72056	45736	64399	14997	36360	15434	28012	1	82253	73871	64483	41245	18897	51130	42973
507.3268@13.258578	13869	16183	43852	31106	1	19041	26603	13824	23276	20447	33585	45844	13535	26250	1	1	1	25115	32322	1	1	1	1	1	15347	13140	28329	32262	1	20711	13807	16306	23597	13528	17068	14877	36982	1	14061	33074	26712	1	1	13828	31365
306.2476@13.272585	1	12449	24640	16648	1	11692	1	1	16586	26189	21744	21672	1	1	14557	25835	17793	19890	12023	15970	11650	20099	10758	36072	23822	10088	28532	12745	28977	34087	33793	38514	23038	10001	12136	1	1	1	21543	16233	12702	21805	11035	16481	1
407.2761@13.289637	1	17021	24018	1	1	1	1	1	26162	33997	24760	1	1	17511	25092	35237	23888	1	1	25184	40697	21465	14090	22936	14953	1	21383	1	50614	11160	1	23480	1	1	1	1	1	24530	1	26340	1	1	1	1	1
425.3425@13.310084	1	253413	553475	438037	64242	200123	111497	165016	414716	1110626	440977	615459	133661	442711	388564	247672	241353	161645	128069	313480	699977	657601	111546	1	84669	124171	286808	53957	196281	562509	305946	796154	283495	79385	163209	63261	54852	1	348396	281855	103041	421789	87275	177254	71518
557.3377@13.300641	1	1	12211	15730	1	1	1	1	1	1	1	18591	1	1	11452	17633	20516	10153	10304	14592	18691	15634	13170	1	10823	1	13180	1	25839	10687	1	17088	16998	1	11682	1	19613	11572	1	20168	13413	1	1	1	14599
525.3045@13.377251	1	22312	58006	22089	1	23198	30420	20151	1	18726	20890	1	1	36584	25687	1	1	1	1	21105	20474	25312	25969	1	1	1	22803	126043	42520	1	283707	13652	1	10800	1	31092	47078	1	1	15887	1	1	15092	21941	1
330.2511@13.349299	25294	21654	42972	33298	1	25197	13114	13782	41678	73826	53431	45271	28254	19234	35485	56916	37553	45318	23630	38775	25332	63272	24782	103625	48141	27118	74052	24804	82154	85433	79308	89257	43384	15365	28033	22312	15221	19757	57373	49813	31957	44866	26950	37282	17814
721.4785@13.383072	35901	35159	41195	30948	1	1	1	1	20685	1	1	1	1	1	1	29749	1	1	1	1	1	27401	1	13835	24072	1	35076	1	1	1	15847	1	1	1	1	1	1	13360	30208	1	1	1	1	1	1
545.3407@13.4159775	171186	308495	376894	217951	66167	241415	127235	1	1	285962	247375	185053	52732	121306	147889	159374	130547	107770	104083	168481	196861	217564	90247	1	129393	119121	129397	1	180811	1	71481	191809	104235	1	13274	1	1	69838	189551	186313	113049	42428	13352	103045	13629
1102.6254@13.416737	54725	128733	182888	93033	16271	98190	40239	1	1	107435	88932	77023	1	42765	1	51562	45303	30786	36783	65685	82736	1	23375	1	35292	38929	68265	1	1	57839	17153	80110	31942	1	1	1	1	16117	69445	73419	33547	1	1	1	1
620.2995@13.410555	170499	1	280675	192556	84744	204824	1	1	1	1	1	183386	63792	1	1	1	1	112930	123684	161801	192229	1	1	1	1	124560	166409	36665	1	1	1	183096	112625	25662	33201	40793	1	1	1	169317	120177	75937	33343	1	33325
579.2702@13.410668	1	1	99146	70863	1	66960	1	1	85041	1	71791	65275	20433	1	1	1	1	35653	42760	58029	71493	1	35285	1	1	46342	56438	1	1	1	1	61096	43017	1	1	12980	1	1	56191	56915	41561	26537	1	38967	10749
330.2441@13.349931	25294	23665	38637	27545	1	20532	1	1	41678	61932	53266	45267	28256	19338	36633	58991	31212	33529	23630	38906	25331	63631	24782	105652	37254	27119	74051	24693	1	85426	80172	74098	38268	13475	28032	19099	1	19758	48661	37040	31094	37330	26949	1	1
523.3535@13.416489	7710851	16344925	23057364	1	3843160	1	1	4051764	14310597	14458045	12025980	1	2735390	1	7262768	7897511	7556402	1	1	9770065	12174167	12840800	4943050	9462621	6219000	6640584	10072477	1482551	10313350	7868846	3787013	11285347	1	875152	1255382	1548552	918969	3639270	9714190	1	6166378	3829191	1179376	5359018	1290348
633.425@13.415527	1	62648	72740	54254	13917	47694	19865	24857	1	57048	44509	25365	14814	19578	1	1	1	28458	23130	48753	35955	44893	15231	1	26817	13260	48417	13941	1	1	16423	38290	32525	1	12109	1	1	1	48918	35247	23583	36632	15681	1	1
589.4027@13.432388	37677	1	77449	60062	13578	40459	1	27758	1	78743	37066	29470	14737	14598	27247	1	18491	26567	28001	42198	41169	48088	15357	1	24397	11265	40722	15332	1	1	19681	32754	27927	1	13288	1	1	1	45026	39366	21357	36933	20414	1	1
572.3745@13.429576	21096	33685	64709	49326	1	37659	12474	23058	18159	30040	27493	22670	13034	13168	25128	19059	11402	19439	15983	36508	34934	49328	12911	16254	19307	10327	35726	10164	31008	125393	15087	36600	24252	1	1	1	10273	11715	42684	27335	13062	28529	12919	22105	14339
352.2608@13.466691	1	55399	29166	28357	1	36280	1	1	1	22307	29761	1	1	1	1	1	1	25891	1	25779	26295	59348	1	1	1	1	58200	1	1	1	1	35034	1	1	1	1	1	1	31966	1	1	1	1	1	1
501.3501@13.46111	1	41145	48332	31701	1	1	1	1	1	39569	1	1	1	1	14112	1	1	1	1	1	1	1	1	1	1	1	28722	1	1	102157	1	23910	1	1	1	1	1	1	32751	1	1	1	1	1	1
457.3278@13.466916	1	27439	21479	18860	1	12385	1	1	18722	25114	1	13958	1	1	1	17313	1	13680	1	16399	12338	14805	1	16089	12843	1	17186	1	12371	46145	1	19644	10791	1	1	1	1	1	20836	19034	1	14500	1	1	1
440.2998@13.464781	16213	29193	31468	26688	1	18329	1	14749	1	31215	21857	14082	1	1	15068	15844	1	14351	10640	19252	20934	26586	1	16565	13459	1	25371	1	1	84202	13527	19570	13654	1	1	1	1	11786	33780	18746	11992	18190	1	1	1
346.2461@13.502334	1	1	1	1	1	1	1	1	11417	20967	13421	11895	1	1	10950	1	1	13258	1	1	1	1	1	15573	11997	1	21281	1	19834	21614	19774	23547	12761	1	1	1	1	1	17080	14660	13462	15876	1	15341	1
276.2031@13.561231	24778	18149	17217	17289	1	12415	1	1	18107	15688	13636	11529	1	1	10919	11706	13353	10097	1	12541	1	1	11020	34318	19898	15549	24913	1	28689	30716	24923	27764	14936	13153	10111	1	1	1	21501	20646	12842	21803	12386	14215	10598
352.2562@13.57181	1	56753	76830	75856	1	45129	1	16190	14710	77005	42635	1	1	1	23301	1	1	41284	1	36514	1	141542	1	32467	1	1	97420	1	43264	34563	1	44355	1	1	1	1	1	1	53715	1	1	28984	1	13439	1
322.2464@13.585209	1	1	15114	16973	1	1	1	1	1	1	15069	20004	1	1	1	1	1	16997	1	1	12700	15006	10062	32071	15661	1	32005	1	31529	1	27285	27232	19988	1	1	1	1	1	23350	15578	17911	19901	1	25340	1
465.3128@13.588021	178456	223053	361527	194214	73215	177131	166989	49010	242372	269852	227337	210875	78424	194355	175374	409223	270274	112272	174925	267886	346301	478869	167152	240415	175591	180585	192851	103854	420644	190371	82202	225655	110560	29219	57920	64914	28742	124504	151612	211343	107959	96682	47680	97547	1
328.2554@13.613501	42997	107365	88630	53932	1	103317	22384	31125	32225	126626	57053	28149	1	18164	46293	25077	17370	40230	1	30307	42052	45205	1	39358	16362	12105	50601	1	63139	39865	1	68073	1	1	1	1	1	1	58537	36063	1	19391	1	23792	1
310.2435@13.606412	1	35667	27607	17339	1	33010	1	10200	1	31337	14610	1	1	1	12187	1	1	1	1	1	11947	13444	1	14694	1	1	17725	1	17397	16468	1	24604	1	1	1	1	1	1	20647	13893	1	1	1	1	1
346.2435@13.619047	1	1	1	12140	1	1	1	1	18119	1	15505	29720	12324	1	16124	1	1	1	1	1	1	1	1	10281	1	1	33398	1	22870	13963	17554	17192	15128	1	1	1	1	1	27898	16788	17184	13607	1	23011	12889
549.363@13.65537	43029	83224	146390	81694	16075	65735	28369	21912	1	61703	51574	41677	15866	30660	39592	68637	39625	35254	31954	75356	83065	90738	33955	60188	28788	30133	53803	20617	79813	1	25102	62766	28523	1	14060	1	1	33166	1	44149	21836	22785	1	25216	1
328.2561@13.614795	48990	113386	93528	53034	1	102037	23056	31965	43627	115111	52644	31561	1	18876	48951	27539	18780	36500	1	31599	39251	44249	1	41814	18185	11832	59145	1	49126	44497	1	69122	12214	1	1	1	1	1	60536	37311	20570	18602	1	18210	1
402.2689@13.752781	114620	221092	214405	165125	11058	143630	14332	41470	138123	986269	302733	79236	22981	36865	165687	64475	40151	96693	1	133039	114211	381819	1	70063	32167	11712	100329	1	63668	88937	1	120282	14029	1	1	1	1	1	122023	67826	34508	39992	1	36789	1
384.2559@13.748601	1	1	1	20548	1	1	1	1	1	144042	1	1	1	1	1	1	1	1	1	1	1	47234	1	1	1	1	13664	1	1	1	1	14879	1	1	1	1	1	1	1	1	1	1	1	1	1
310.2379@13.756249	1	38072	35608	23080	1	25457	1	13263	1	1	1	1	1	1	14618	1	1	1	1	1	12107	19595	1	1	1	1	20008	1	19361	1	1	16042	1	1	1	1	1	1	20339	1	1	1	1	1	1
328.2513@13.765393	27238	152264	168069	80526	1	108756	1	54297	1	94442	40639	24841	1	15203	46021	1	1	30245	1	22168	34427	68195	1	69457	24689	18354	97724	1	68185	52472	1	76306	1	1	1	1	1	1	91179	26887	22710	28390	1	1	1
302.2186@13.884249	44549	24086	65121	28160	10470	46798	1	13071	1	121600	79435	42600	41624	58216	12022	1	37881	22007	17011	1	1	1	1	1	35850	26143	15906	1	11900	11664	40600	1	23680	14934	1	1	1	1	15597	40413	22394	1	19142	1	1
284.2068@13.820851	12746	42665	87130	32546	1	68376	1	14744	1	33624	12180	10622	1	1	13833	1	1	15694	1	12417	1	1	1	1	13228	1	20232	1	13775	11806	1	1	1	1	1	1	1	1	20041	11374	10912	1	1	1	1
378.2686@13.84108	189101	380291	372493	262330	1	280106	20542	72178	119396	726182	305677	85957	20419	33603	149102	84475	40823	182764	1	103087	148406	315585	10577	99919	25718	15700	199849	1	97232	148778	1	225463	18258	1	1	1	1	1	237162	85609	42821	63597	1	60406	1
360.2595@13.841519	29306	62450	66908	45465	1	46587	1	12012	17831	134889	50457	14471	1	1	24406	12353	1	29709	1	17960	24125	59655	1	16693	1	1	33890	1	16194	23831	1	35952	1	1	1	1	1	1	40093	13603	1	10193	1	10589	1
836.4513@13.842251	1	29166	27486	18403	1	13787	1	1	1	47777	21214	1	1	1	14010	1	1	10180	1	1	1	23328	1	1	1	1	14475	1	1	1	1	13212	1	1	1	1	1	1	17335	1	1	1	1	1	1
434.1879@13.843158	1	35191	26139	20575	1	21471	1	11449	1	30264	30573	13819	1	1	1	1	1	26128	1	12446	16717	14481	1	1	1	1	19563	1	11101	1	1	23601	1	1	1	1	1	1	25871	12064	1	10364	1	1	1
402.2695@13.841767	76816	427713	513696	349228	11305	198723	23050	130083	175455	1126185	326676	114791	43567	51277	241579	68428	49165	140032	10760	178513	158543	810115	14884	120179	59930	18663	222986	1	106571	120375	11386	151703	26752	1	1	1	1	1	236104	78667	37403	76042	1	56802	1
812.454@13.856429	1	1	23829	36594	1	20284	1	1	1	47726	22075	1	1	1	1	1	1	1	1	1	1	1	1	1	1	1	11472	1	1	1	1	15919	1	1	1	1	1	1	1	1	1	1	1	1	1
1141.7329@13.887385	1	1	1	19922	1	31112	10342	1	1	18056	1	16709	1	1	1	1	1	1	1	16974	25112	1	1	1	1	1	20754	1	27615	1	1	26775	1	1	1	1	1	1	1	20355	10326	16885	1	1	1
336.2587@13.889125	115427	246413	176049	103459	13886	148123	29032	38847	96204	299039	124236	51750	17901	43075	101884	59290	30954	81243	12949	65481	99306	130911	12872	94779	45135	21739	99989	1	86506	107795	11204	117222	18004	1	1	1	1	1	104935	61550	28689	45951	1	40085	1
262.2248@13.890361	77852	146557	73447	54245	10594	66910	18715	25507	70705	157667	79908	35741	12117	33436	65514	42246	23179	52893	1	41046	65110	82696	1	65662	28595	16107	64415	1	56154	68174	1	76734	13917	1	1	1	1	1	62509	42272	15893	29615	1	25472	1
354.268@13.890264	274064	576706	410707	246811	35161	341587	67004	92477	236996	679929	299972	123093	45351	103787	242218	140509	80079	198228	33820	157440	230283	294126	1	234856	114458	57759	233290	1	202497	254572	1	281237	44116	1	1	1	1	1	255477	154368	73222	112977	1	91939	1
764.4585@13.981601	21937	90952	65487	37734	1	1	1	1	1	70224	33660	16957	1	1	1	10154	1	27091	1	22648	34560	1	1	43430	15166	1	30976	1	1	30434	1	46102	1	1	1	1	1	1	41607	12492	1	13455	1	1	1
410.1857@13.889759	1	104486	70732	51874	1	55017	1	35652	75114	87023	69251	42510	1	36790	1	57028	29949	62760	13841	42993	50886	1	1	1	43843	1	53812	1	1	1	1	61411	1	1	1	1	1	1	64159	50003	27509	35917	1	1	1
302.2164@13.913921	39954	40659	53018	36093	11594	23261	14854	28268	81024	122561	79335	42791	42368	58774	84548	43063	38050	22158	17574	27097	23532	48400	22210	70848	35956	25654	59218	10392	56316	60865	39520	47157	23675	14934	10850	11856	13291	16043	51311	40513	22734	30007	19260	27942	14561
299.2771@13.922352	1	150958	116302	57570	1	41496	19205	14912	36764	70870	29830	19095	1	11706	17537	1	16229	15388	17585	22967	21508	20156	1	1	18230	10851	23081	1	21270	39176	11411	29138	17793	1	1	1	1	1	47258	35131	19991	15766	1	15605	1
763.4956@14.016445	1	1	10701	99505	543905	1	1	1	1	1	1	772910	1414612	1	1	1	1	13668	1	1	1	1	1	1	1	1	144369	1	1	1	1	58497	1	1	1	1	1	1	1	1	1	1	1	1	1
378.2686@13.942025	127008	642674	803148	481279	1	353746	26406	179684	155063	892207	316443	104640	25244	29010	194170	74271	42611	227137	1	160887	168922	668389	1	145180	41016	12758	346739	1	131960	203598	1	269235	26818	1	1	1	1	1	405490	92496	44902	94417	1	66686	1
360.2556@13.926002	1	31669	45115	28313	1	19837	1	11610	1	46740	17780	14063	1	1	11095	1	1	13589	1	10026	10041	37810	1	1	1	1	21042	1	1	13780	1	15505	1	1	1	1	1	1	22011	13603	1	10140	1	1	1
286.2247@13.942385	1	32417	42435	25924	1	19270	1	10535	1	41578	16712	1	1	1	1	1	1	12866	1	1	1	36179	1	1	1	1	18780	1	1	11919	1	14489	1	1	1	1	1	1	20103	1	1	1	1	1	1
812.4657@13.936572	1	61808	56743	36594	1	29660	1	1	1	47726	29777	1	1	1	1	1	1	21684	1	15697	14289	38303	1	1	1	1	25232	1	1	17908	1	23657	1	1	1	1	1	1	35224	1	1	1	1	1	1
434.1882@13.937526	1	47249	40842	31413	1	23984	1	20805	1	42518	29819	14505	1	1	1	1	1	26503	1	16777	18461	28313	1	19497	1	1	28601	1	1	1	1	26492	1	1	1	1	1	1	30369	13769	1	11891	1	1	1
336.2607@14.012547	34782	137841	113796	63428	1	69937	11672	31670	41370	105558	45014	19219	1	12891	42874	19717	10719	36798	1	27731	36938	81060	1	40218	20187	22145	53447	1	34645	41759	1	48074	1	1	1	1	1	1	58741	20313	10731	23561	1	15065	1
262.2231@14.016144	40997	186836	163309	88325	1	94016	16201	44782	56712	146773	63213	27925	11019	15735	58048	25230	15247	51590	1	38275	53041	111045	1	52871	28360	10573	74828	1	46794	58438	1	65987	13273	1	1	1	1	1	80963	28061	13767	33164	1	20649	1
354.2694@14.016604	135292	730650	558085	275998	1	290852	47951	134451	184776	551878	205476	80677	34655	46228	181611	73080	49323	157697	1	114920	159710	343760	16536	181589	91661	32912	224529	1	143425	184897	1	198203	36509	1	1	1	1	1	261411	87672	38925	97549	1	62857	1
764.4559@13.961761	1	101919	62338	37734	1	37539	1	12296	1	1	33660	10104	1	1	1	1	1	27091	1	15168	24549	42100	1	1	13695	1	30976	1	19930	46043	1	30554	1	1	1	1	1	1	41755	22372	1	14098	1	11516	1
410.1888@14.017926	56026	114732	82291	61486	1	53955	1	1	71095	97608	63716	33018	1	1	48653	36644	1	58375	10805	39992	46190	59408	1	1	1	19135	55321	1	40599	71005	1	55351	15978	1	1	1	1	1	70824	36042	18650	33502	1	1	1
278.2187@14.004458	1	1	148310	99985	80482	96838	80370	62568	1	1	101535	1	1	54631	1	1	111327	1	114284	85438	79153	72635	79447	1	196998	105887	136579	74879	160548	257686	171851	1	1	66809	97322	51531	67490	1	1	122352	72260	113966	71222	81572	50643
763.503@14.035	1	1	1	1	1	1	1	1	1	1	1	1	1	1	1	1	1	1	1	1	1	1	1	1	1	1	43521	1	1	1	1	1	1	1	1	1	1	1	1	1	918872	1	1	1	1
210.1945@14.056148	28307	48512	31821	20011	17448	19196	17786	14440	35448	33675	17485	13932	1	12627	21339	1	16285	16323	20498	13968	17731	15258	11334	37066	41408	21090	28453	12579	34154	39256	21905	31823	15556	10506	14718	10816	14004	27961	35660	22814	13393	20463	12675	15723	1
404.2831@14.0612	22465	58688	168369	69415	1	50118	1	1	1	113341	51628	15496	1	1	1	1	1	22282	1	1	1	104584	1	14573	1	1	39701	1	1	24714	1	33192	1	1	1	1	1	1	47411	1	1	1	1	1	1
537.3666@14.107574	39537	93294	113857	56626	1	69069	34977	1	1	78159	44326	35593	1	1	1	36236	45267	29747	33844	53483	58498	46284	1	55742	61779	30634	33866	1	1	44206	19519	41815	25754	1	1	1	1	1	33198	50783	23672	19896	1	22809	1
380.2834@14.171908	55989	87892	123624	65331	1	1	1	1	39240	123488	50689	20281	1	1	1	1	11263	25109	1	21631	1	45577	1	55228	17581	1	48398	1	1	65029	1	74428	10657	1	1	1	1	1	65806	37566	1	19038	1	1	1
427.3567@14.170024	299216	557263	862497	462349	95113	378086	312835	122300	1118152	1881769	811272	524075	241903	566335	491400	828677	501358	184945	492934	522861	721329	626670	144041	278515	171045	213383	226933	81728	233049	690378	171118	430873	210986	1	128867	91323	1	133977	278300	368584	139407	243075	62906	166783	1
328.2357@14.19147	98099	186238	189330	124575	26889	76095	41795	55533	214631	466620	176440	92524	61328	80422	150886	169364	143157	89803	57310	107844	114410	234853	68059	157225	104025	60299	133303	41687	160036	151935	75223	101176	55133	24474	34181	30417	29420	64698	179051	100663	65957	90853	35240	70121	33527
384.1507@14.1925125	16974	27892	27070	19287	1	11066	1	1	31985	43779	27983	15238	10079	10825	19514	27506	23985	19361	10655	15627	16916	24699	10701	24157	19795	13418	19104	1	20319	20028	15849	17295	10081	1	1	1	1	12734	29540	16491	10813	13611	1	1	1
236.2082@14.223059	31667	49975	44267	24398	14976	22947	18014	17901	36198	34297	23312	16928	10361	13714	19620	18336	19238	20863	17768	14697	17768	20623	14851	45320	35188	26431	33793	19206	43152	42261	32748	34879	18744	13638	24452	13310	18097	31528	40362	25454	15220	20670	16884	16624	10968
254.2188@14.22447	177820	266449	229657	123640	80759	119341	94493	85103	194507	176793	118709	88969	55354	67419	105437	105252	101765	106016	85694	76315	89624	103226	73185	249447	188499	126604	173389	97437	228424	239991	169667	179214	95383	67057	123965	68799	87618	170315	203878	134311	77712	104376	86543	85378	56575
330.2719@14.241381	70259	71035	69560	37344	10793	31686	26155	1	107588	133629	57617	41957	18227	39195	50323	81511	52327	25878	29707	55363	45372	61247	14078	102872	45678	43091	46378	1	82384	99504	34289	96173	35281	1	1	1	1	1	42518	58543	23616	23514	1	37360	1
312.2591@14.237594	65505	75820	73314	38644	10819	30774	24961	1	107066	133903	61093	42730	18596	39808	51971	80302	53827	27184	29523	55602	46683	60373	25248	106106	48171	44286	48016	1	80422	104557	34308	95632	35758	1	1	1	1	1	43956	61090	22859	24441	1	37003	1
563.444@14.252954	21835	44215	46551	36609	1	17378	18795	12488	34561	40447	21339	34955	17979	11024	17625	34845	23592	17352	28112	32533	23779	26888	21321	26390	26720	24229	30377	1	32025	1	30838	19890	17292	1	1	1	11202	1	28024	35855	13888	21411	10663	1	17719
380.2838@14.183556	1	82368	127811	62011	1	47800	1	16496	1	122359	47677	1	1	1	24772	1	1	1	1	1	21363	48085	1	1	1	1	52380	1	51987	1	1	72821	1	1	1	1	1	1	64277	36593	16518	18454	1	26843	1
684.5413@14.3529005	1	1	1	47427	1	89606	24848	1	92182	1	78177	165048	1	61576	69960	1	1	40105	1	1	1	1	1	1	1	1	114186	36270	1	1	1	98990	1	1	30728	1	1	1	17587	118232	126207	1	1	117283	1
702.5542@14.2035	1	1	1	1	1	1	1	1	1	1	1	1	1	1	1	1	1	1	1	1	1	1	1	1	1	1	3437261	1	1	1	1	216017	1	1	1	1	1	1	1	1	1	1	1	1	1
749.5152@14.21	1	1	1	1	1	1	1	1	1	1	1	1	1	1	1	1	1	1	1	1	1	1	1	1	1	1	73094	1	1	1	1	1	1	1	1	1	1	1	1	1	1	1	1	1	1
304.2337@14.298371	244222	339960	300571	231757	49176	169956	93770	121225	381493	638547	303296	143206	97309	121404	244554	313810	265860	195032	135987	217427	234933	378622	158913	349553	219989	142196	284047	71101	321114	414090	218488	281451	150900	69606	89046	79906	77022	156264	417008	233419	165597	213822	96327	174487	98022
286.2233@14.298846	27994	34533	32260	25526	1	17407	11350	12663	38556	65933	32913	19095	11726	13772	26088	34843	28703	21249	15501	24265	24516	39611	18155	37683	23617	15834	30820	1	32147	45708	22858	30758	16661	1	11200	1	1	17123	42590	25060	18205	22861	10395	18999	11066
360.1493@14.299199	36090	41202	37462	27105	1	21215	15841	16196	43695	49944	36476	21409	15816	16027	25609	42471	39085	31356	20953	23060	25715	29426	22441	41531	36904	26316	26321	11679	31611	43085	35493	29531	20840	11805	15913	13641	14544	28072	42856	29218	23871	23775	15553	22911	16887
684.5471@14.350249	1	1	1	1	116540	35755	30884	91576	1	1	1	1	1	252771	77305	1	1	1	1	1	13203	16534	26222	1	1	1	103513	28237	1	1	1	1	84956	1	27293	1	1	1	1	1	1	1	1	136629	1
268.2135@14.389216:1	1137858	1401793	2060083	827991	71090	797032	317092	179301	1450348	2807680	774685	619135	170518	151412	465950	362084	341437	416676	206834	707207	377482	148327	144207	923307	861964	197649	514709	31554	733336	919701	274601	318903	192540	64212	83962	53604	77541	136735	796237	571920	281461	197227	61980	267486	129141
539.4098@14.347705	13577	23358	23179	15486	1	1	1	1	24704	20190	12133	17500	1	1	1	20932	12181	10798	13042	17318	23437	16481	12246	24069	16653	11957	17506	1	1	23785	10810	15394	1	1	1	1	1	1	22028	14971	1	11396	1	1	1
453.3744@14.361846	29375	33783	63512	34101	1	22581	25110	1	64693	103481	39447	35247	19643	34846	30475	48681	27252	1	46434	25436	54138	37973	1	19920	13110	15118	18342	10835	17689	86604	20701	35633	16780	1	15770	1	1	1	13676	17144	1	15519	1	1	1
406.3002@14.358556	25658	27256	35883	19284	1	20393	1	1	1	104998	44425	14185	1	1	1	21810	1	22080	1	1	25028	61531	1	23303	1	1	19436	1	1	19608	1	24791	1	1	1	1	1	1	24138	1	1	1	1	1	1
312.2574@14.372101	1	40600	35255	18535	1	18603	1	1	1	35235	19070	15647	1	11969	18094	1	18182	11869	13215	17537	20136	35798	11801	1	17476	17780	22514	1	1	33703	1	34018	15538	1	1	1	1	1	23345	16260	1	11782	1	13589	1
330.2623@14.379352	41371	104846	81178	28619	1	28319	1	1	67181	107627	32494	23568	1	18996	31458	44338	24630	15971	16599	26354	28959	60298	1	67362	27233	22402	32306	1	48072	73358	15363	49497	19771	1	1	1	1	1	37229	23180	1	17566	1	18805	1
636.2809@14.381832	21586	102014	73894	40801	1	27146	1	20043	43635	88601	26093	10366	1	1	15478	24972	15401	25662	1	17637	15783	41221	1	30890	18887	1	33014	1	1	59659	14863	35905	17965	1	1	1	1	18387	52988	25242	14689	22271	1	17038	1
681.3391@14.384312	1	41300	33338	18126	1	11417	1	1	13192	36961	10960	1	1	1	1	11347	1	10806	1	1	1	18481	1	11716	1	1	13035	1	1	21458	1	14449	1	1	1	1	1	1	23547	11027	1	1	1	1	1
338.2739@14.383743	74624	105977	63850	39862	16104	42202	25224	16118	97419	93954	45359	32135	13424	38169	46082	57128	32575	40039	14678	40973	56258	68366	14136	78262	31980	26686	40854	1	62187	83042	16937	75918	21293	1	1	1	1	1	38610	44409	18427	18348	1	24035	1
356.2854@14.42283	179997	354711	303693	91105	33879	95197	55432	35398	134133	370720	112444	74612	30301	81431	1	129473	77170	89857	21352	91330	130718	151934	20103	123772	82576	30808	94849	1	1	224161	41235	160267	24227	1	1	1	1	1	99548	102706	41886	41304	1	1	14862
268.2135@14.389216:2	1137858	1401793	2076396	827991	71090	797032	317092	179301	1450348	2807680	774685	619135	170518	154505	465950	363117	342483	421295	206834	719041	377482	148327	144207	931640	868857	197649	514709	31554	733336	919701	274601	318903	192540	64212	83962	56346	77541	136608	796237	571920	285689	197227	61980	272719	129141
94.0759@14.391057	21507	28772	41688	16348	1	15827	1	1	27612	57228	16559	12464	1	1	1	1	1	1	1	13513	1	1	1	18492	16306	1	11442	1	14629	16950	1	1	1	1	1	1	1	1	14679	11621	1	1	1	1	1
280.2335@14.390864	129262	173381	126040	97861	78645	80675	66441	66117	199849	141729	100138	73928	58107	69129	85872	123537	105898	90131	131255	73121	80523	100188	75091	140294	153922	87460	101132	73931	108906	167940	129697	102238	71169	50907	75297	44262	59291	131876	141981	90833	67905	102379	60449	70823	48986
262.2244@14.390687	32118	47332	32895	25316	21367	20292	17880	16590	48988	39301	25981	19783	14900	17111	22031	35303	28066	22775	32912	18874	21365	26187	19255	34739	39521	22850	25561	19740	28610	42092	33145	25668	18763	12924	18512	11554	15930	35753	35710	24089	18528	24856	16178	17825	12808
684.542@14.447301	185664	1	20723	43361	116540	25757	31040	252996	1	1	303821	197805	1	339817	65649	1	1	49851	154503	125143	14873	27060	91972	1	1	94660	132828	97989	1	1	1	119079	159278	1	110918	1	1	1	68726	256737	126207	71250	1	215027	1
796.6642@14.443866	1	45880	27697	33881	1	1	1	1	107546	90791	61631	36030	1	1	1	1	1	1	1	38376	1	1	1	1	1	1	13830	1	1	92512	1	21660	24449	1	1	1	1	1	61428	54320	1	1	1	1	1
406.3025@14.452667	1	27473	46646	19220	1	13585	1	1	1	64962	20281	1	1	1	1	1	1	12875	1	12772	13932	64744	1	16069	1	1	16884	1	1	19722	1	17378	1	1	1	1	1	1	21913	1	1	1	1	1	1
547.4522@14.462852	20498	25528	24760	16523	1	12007	1	1	32177	26444	18151	22251	1	1	1	30808	16392	1	15870	20761	30475	19239	1	37453	22123	15417	19000	1	1	1	14176	21043	10188	1	1	1	1	1	27395	19549	1	13891	1	1	1
255.2505@14.464784	64794	292443	49166	30047	16453	65361	23347	22647	48436	107422	61073	36564	17982	22582	50733	52162	33140	33915	27113	30893	38639	57522	14953	45863	44239	31759	48050	18834	35085	55349	34808	38737	27827	11358	17419	12873	20986	34579	47371	35196	25301	24765	15866	22894	18202
356.2856@14.422421	1	365595	308223	88099	18684	95298	27427	36847	286849	369335	110431	74612	30193	79301	106629	1	1	87789	32762	89288	130718	148199	31806	212433	51861	63443	94699	1	144944	1	20251	160197	48833	1	1	1	1	1	95086	102706	42219	41304	1	56156	1
338.2719@14.491903	1	80574	74295	32587	20021	28521	12538	14932	1	58711	23704	15255	1	13591	20466	1	1	19023	19014	18651	25119	45364	1	35621	1	10605	27397	1	1	36765	1	35461	10385	1	1	1	1	1	29556	13963	22669	11485	1	11045	1
441.4255@14.565249	1	1	19603	13851	1	36404	1	1	1	1	1	21909	1	33843	51946	1	1	27828	14869	15275	39405	13025	1	1	15677	12670	33253	1	1	1	16464	22971	1	1	1	1	1	1	1	14777	1	27346	1	1	1
306.2462@14.560048	1	18442	23801	14381	1	1	1	1	18023	1	12667	1	1	1	10616	14646	13335	1	1	1	1	15300	1	24383	15025	1	18996	1	21686	31590	17552	19440	11384	1	1	1	1	1	26740	13480	1	14880	1	1	1
441.4227@14.688276	1	15617	1	1	1	1	10160	1	1	1	11076	11698	1	1	1	1	11353	10856	1	10769	11381	1	1	1	10507	12661	10301	1	1	1	12993	14248	1	1	1	1	1	1	18173	12604	1	1	1	1	1
237.0866@14.7069235	1	16387	22513	16764	1	47736	12193	11415	14118	11730	16387	41312	40993	31656	17503	1	1	1	11964	13936	16655	22056	74664	1	13758	1	22293	32275	16411	15888	1	22506	10292	45904	1	38021	40879	1	19673	19253	40372	17529	78961	11108	1
438.1158@14.697869	80924	251535	1	1	1	35213	18582	44620	13099	76290	124570	50359	34034	32694	16365	17342	1	12957	1	35110	41063	52633	1	33570	18100	17769	46178	23332	1	1	48238	1	16906	13581	29307	1	60342	1	15956	50174	1	10965	45849	14924	77754
237.0866@14.762538	1	18483	35347	30528	1	45079	43380	34771	28800	25786	37562	39144	36021	28284	27559	1	33647	38094	23736	20372	28841	22484	36155	1	41097	38462	20713	42061	29098	1	1	47064	39310	61722	81677	65946	25755	1	49446	26821	34879	26644	84375	49147	1
368.3367@14.870955	1	1	344982	275596	146812	144652	116120	192954	1	1	332425	186116	109543	223554	123019	1	207398	296385	280449	110758	132585	212537	241821	1	317499	171354	192550	295296	219560	1	297585	148999	233840	101451	118178	158695	311693	363676	189415	295634	180072	84168	119160	134495	90431
368.336@14.877058	365997	218924	322505	276871	148223	146067	116741	192478	287546	268861	322878	200664	112986	224276	124405	427985	203119	298419	280930	112250	134493	222799	242086	366122	324540	173286	194906	299429	220471	394597	299089	147662	234863	102527	118762	158695	316858	364342	205137	291922	180803	80606	119660	132502	90851
380.282@14.975897	43675	42085	47149	13938	1	1	1	1	51712	96814	34899	20465	1	1	1	29310	63285	17749	19151	24302	27820	25037	14877	44009	47774	32028	19384	1	32183	1	19318	51726	17513	1	1	1	1	15199	38370	29038	1	1	1	1	1
237.0868@15.089905	1	1	1	1	49911	48482	155932	45237	24694	45426	48666	49773	35073	152390	1	76314	32774	44055	139869	1	64485	55664	166854	1	39655	52289	45582	138595	179893	35825	44234	1	59322	50327	125203	39974	41400	32526	51187	47664	45431	1	135661	85212	30188
283.2821@15.2421	29187	418507	1	1	1	136138	44432	22943	1	96658	85325	40740	1	32504	55866	1	1	1	1	48200	55857	102105	1	1	1	1	44476	15162	14972	1	23235	1	11712	1	16815	1	20443	1	35476	70829	1	12893	1	27454	29630
311.3133@16.119616	1	310406	1	1	1	92020	65269	16634	1	1	44734	39573	10356	28607	32327	1	1	1	1	68336	72285	150758	1	1	1	1	46418	12142	16102	1	1	11477	1	1	1	1	19898	1	18687	63120	1	1	12249	33958	33475
428.3552@16.579054	1	1	1	1	25825	1	26092	1	1	17159	16562	47425	15525	14080	14715	29285	19045	15665	16074	27186	25177	15887	18685	31485	52053	41524	20587	14232	28313	1	17080	32129	18191	12929	17228	1	1	31908	26642	32744	36213	22186	19275	23074	1
724.5284@17.963484	26123	1	33506	1	42732	1	33933	63278	24212	1	70717	48267	1	65695	31283	29567	1	44722	1	1	1	22577	30007	32335	1	33001	87089	28939	1	1	1	51958	68244	1	32448	42779	41541	1	54784	57435	41612	1	1	1	1
185.9692@17.9689	140165	124705	111179	98487	90677	89611	90166	91631	125496	125503	105206	95909	89554	84944	86590	119535	115287	107130	96333	88265	91766	86603	85594	119966	114703	107681	90009	85976	86208	125662	102120	97144	96725	85048	88328	82447	85923	122103	106199	95539	94915	84677	84307	86342	89678
183.975@17.968607	497443	449819	397836	354912	332323	325947	326256	322284	456993	448672	373669	358240	324657	303710	311364	439974	405370	382392	337233	320230	325809	319471	309077	444706	412462	373435	330551	309093	323428	446701	386482	347192	338876	308118	320447	309644	313437	449498	386418	352390	340686	310706	311695	310447	320977
781.5461@17.969318	1	1	413803	494094	314862	645143	247934	364452	1	1	588971	355574	414440	622133	836192	1	1	585216	396878	436620	426848	269952	262154	1	591763	501258	359676	328741	187941	1	561317	367825	383086	699237	254184	372742	1	1	438276	359609	526733	501353	390786	594777	306813
731.5381@17.970058	1	1	1	1333925	1	1641863	1385350	1127101	1	1	1	1	1469233	1250711	1	1	1	1	1	1308417	1834385	1469161	1	1	1	1	1354155	1554823	1	1	1	1	1400827	1	1349099	1	1	1	1	1	1	1	1	1	1
805.5558@17.969475	1	478515	223107	156919	1	1	137446	158723	1	461825	203409	130267	225870	72789	1	1	234570	172896	111430	263169	117853	1	1	1	180798	148567	160126	1	1	1	143898	191639	180516	287177	84910	126181	157384	1	224538	124370	126435	203939	235662	307412	197913
715.4948@17.962	1	1	36093	1	1	1	1	1	1	1	38114	22954	1	1	1	1	1	22799	29831	1	1	1	1	1	1	23545	35565	1	1	1	32497	1	1	1	1	1	1	1	1	1	1	1	1	1	1
767.5418@17.967709	1	1	1	134620	1	182762	113017	105604	1	1	1	114502	149485	141790	155121	1	1	115877	178967	160520	156068	101079	1	1	1	231920	138019	136164	1	1	1	1	168186	152452	154860	88662	209314	1	1	1	175767	124391	126078	71096	97776
793.5758@17.971	1	1	1	1	1	1	1	1	1	1	1	1	1	1	1	1	1	1	1	48909	1	41588	43110	1	1	55751	49388	44660	1	1	1	1	1	1	47065	1	1	1	1	1	1	1	42113	1	29596
757.5516@17.970152	14686	1	1	856961	649692	1055265	1	1	1	1	787696	1	754734	820476	1	1	1	654453	707925	760024	919677	615693	640671	1	591854	547426	772426	786529	602467	1	1	595967	677033	789246	723370	838686	684998	1	1	726969	856505	751719	1	1	785754
701.524@17.964249	1	1	1	87001	71694	137588	1	1	1	1	1	1	244475	1	1	1	1	1	113715	211536	63343	1	1	1	1	1	151151	1	1	1	1	1	125751	145674	1	1	1	1	1	1	1	103022	184127	203304	69949
747.5082@17.963335	1	1	80962	1	1	65693	1	1	1	1	73642	1	1	1	1	1	1	72819	1	142042	1	1	1	1	76237	65734	57969	1	1	1	65773	65452	1	99641	1	1	1	1	85678	53667	1	102348	1	1	1
785.5865@17.970695	1	1	1	171431	259827	269132	296930	205250	1	1	1	1	248900	242685	240749	16484	1	1	197245	1	274744	292285	234572	1	1	119367	231442	230355	228283	1	1	1	1	307717	255976	1	1	1	1	1	275011	294922	1	1	1
734.5553@17.970728	1	1	1	349147	310172	311697	402504	281286	1	1	1	341450	281848	384916	285682	1	1	1	309734	251556	411285	427724	279189	1	1	1	262794	345001	267375	1	1	352043	278785	311687	316689	357914	250655	1	1	346298	307874	311711	337855	309852	290893
705.5222@17.969124	1	1	136474	160397	166868	196349	69449	120920	1	1	155835	144152	132620	1	215788	1	291223	173508	149455	179039	158979	170185	189356	1	268696	238515	189147	156351	80359	1	252850	104905	158506	293428	141747	96246	1	1	194068	95286	217647	191964	104922	140237	50836
702.5557@17.970673	503290	1	419340	474307	487336	297259	397939	1081416	429522	354190	1004023	669097	573208	1315337	496232	539151	450056	684951	560929	472360	120375	231306	429305	559007	1	444292	1032213	420501	177087	1	1	837111	805533	338326	483837	704133	541868	1	928903	802305	521283	276408	509302	757484	134782
730.5837@17.968906	1	130180	1	1	117711	109205	1	1	1	109329	1	1	131565	1	1	1	1	1	134522	134038	1	1	1	1	1	122561	132230	1	1	1	1	1	143290	123539	1	1	158656	145898	1	111307	109932	108061	138616	125832	111179
810.6137@17.971375	1	1	1	84829	1	1	1	1	1	1	1	1	1	1	1	1	1	1	60220	94781	1	1	1	1	1	1	79632	1	1	1	1	106206	1	1	1	1	1	1	1	91757	94880	1	1	1	1
286.8766@17.973782	135079	129136	110111	104148	99282	98453	99795	105855	128467	113054	97969	94785	94694	90259	96884	124386	109576	108211	95402	92398	94585	94706	92650	119383	107845	101143	92284	94394	95595	117334	98086	97179	96679	89209	94341	96540	100894	127893	105142	99544	99660	90381	93791	98678	105266
477.3147@17.977524	1	1	58968	102421	93352	114805	94954	83174	1	1	58565	101065	85647	96475	104036	1	70703	58950	86749	79164	116431	98512	90088	1	74320	55877	87822	97495	86941	1	76249	98155	89566	116107	89808	88618	70619	1	61474	93712	102567	107909	89159	89158	75237
684.543@17.958256	58321	1	42103	46650	46975	28312	41708	111018	48308	30277	93774	64756	47125	126739	50070	50383	44916	66772	52146	37406	10537	23764	44742	52930	11065	45433	93552	42113	17559	1	14673	83034	73035	30566	50475	70536	50604	1	88260	78481	51371	26453	44133	72774	1
220.0223@17.975082	39345	39220	41060	30001	28398	32074	1	27556	1	36652	30229	28090	40301	22249	29379	37790	31828	32287	31468	31093	24482	29318	24315	40858	39676	34558	29281	32557	26060	42181	38097	23843	29993	31936	25082	25404	30331	41293	36426	28606	36266	35101	30982	24198	30543
394.2182@17.984787	1	1	1	38115	35525	38003	41060	28541	1	1	1	40993	28915	31049	32791	1	1	1	32961	26212	40138	41400	33465	1	1	1	25852	37178	34252	1	1	42116	29164	34649	32057	32342	23220	1	1	37480	34298	36900	32449	29881	28603
797.5039@17.991486	174521	34153	1	157059	161320	114938	128412	298186	166549	91916	280744	192672	145731	314307	171663	1	173185	221993	156980	123850	1	103133	150259	1	1	1	272167	145080	76707	1	1	231320	221712	121768	152729	1	142531	1	272461	221408	177925	105961	138404	1	58717
756.4724@17.991964	53115	1	1	40333	1	1	33375	1	47709	34702	71865	53475	39655	1	36244	51628	41623	56815	43142	1	1	18367	1	1	1	39791	71755	33816	12561	1	1	61849	57950	1	37539	55757	1	1	71215	63395	1	25398	40448	1	1
813.4817@18.002148	1	1	87170	161375	126830	180440	125062	1	1	1	1	128247	117748	178461	1	1	1	1	136310	105813	154916	128149	103860	1	1	103655	126451	132684	91443	1	121286	99257	123569	157876	123885	138133	98784	1	1	135005	171945	144625	122875	131029	106896
821.4491@18.00852	1	1	1	43268	50133	55128	38853	29998	1	1	1	38641	53208	33574	29816	1	1	33981	1	52169	45587	1	49295	1	1	1	45871	1	1	1	1	1	60178	46585	49573	1	76246	1	1	1	56255	38501	39327	1	37899
785.4537@18.001944	1	1	103867	54181	103614	97220	54694	69393	1	1	81180	93271	84340	37596	75242	1	1	90568	75585	65055	90048	59643	112238	1	1	96776	77145	77701	122580	1	1	95243	84677	131575	61086	1	55118	1	116568	52525	75291	125722	57327	1	1
828.4952@18.00645	1	1	1	153297	128018	125359	1	122685	1	1	1	139881	107456	150739	117233	1	1	1	126035	93408	159960	164983	108352	1	1	1	112558	136337	105067	1	1	150048	115188	119825	128303	144746	102905	1	1	152084	133313	122827	132464	127081	124540
777.4286@18.008064	1	37482	14079	23763	16805	38222	12568	14090	1	29499	1	15763	63335	1	1	1	1	1	28720	56037	18196	1	1	1	1	1	36686	1	1	45422	1	1	30516	40274	1	1	14531	42488	1	19335	14906	26626	43997	53634	19342
171.9489@18.046825	116808	111545	105734	87540	83746	90279	82113	81629	119863	114620	96774	81437	91379	67951	82933	101428	93994	89313	81197	83398	82097	89458	74795	107367	108088	99695	86984	80939	77331	107735	83715	84997	85186	80163	75665	75451	78699	98230	93348	94834	81409	74804	79510	77245	79357
164.9727@18.082748	25696	22487	20750	1	21606	1	19661	17028	1	1	25597	1	18524	17721	15186	1	1	18736	19476	17612	15073	16220	1	1	23920	1	19436	14879	1	21583	19025	1	20637	1	17400	1	14978	1	17617	18625	1	15669	17428	1	15250
281.8983@18.082624	91752	92783	76932	85117	83821	75482	77767	80007	94845	73109	79968	75637	82858	74362	80834	77407	83778	88407	78493	83171	81083	77184	71576	80092	83131	85915	81198	78808	79562	87318	75186	89710	84512	82064	80477	71795	78999	77766	90609	78958	80025	81359	77279	77688	81993
273.8486@18.083311	54462	45564	46808	50225	50263	48794	46416	46984	56408	50181	53957	51675	49691	45896	49898	55844	51409	52565	50761	46421	46952	47885	46446	44563	50663	51161	48902	47358	47498	51441	51978	47581	48113	48199	47199	46112	45993	52372	47988	49071	49303	48090	45063	45628	46027
240.872@18.082645	81358	89964	89304	86913	85907	89541	78624	90517	89866	84875	80417	85850	92735	85643	85930	90187	90676	95212	88012	79088	85814	86342	91617	94195	105395	86883	95831	88303	76922	91571	81570	78679	81847	78657	80713	80455	83536	87642	94822	89807	96384	90752	88141	89074	89299
140.9493@18.186617	2399032	1	3716997	4547914	1	1	1	1	1	3080238	1	5126892	1	1	1	1	1	3937857	1	1	1	1	1	1	4244395	1	5069108	1	1	3292986	1	1	1	1	1	1	1	1	4246317	4357680	1	1	1	1	1
179.9788@18.190477	85036	96931	113240	117608	132518	147205	132370	1	86577	58984	108708	134445	126369	110191	1	96522	98878	118715	134956	142858	132149	147506	143958	82700	123926	109369	129493	155007	1	84272	98403	207275	130999	151155	114169	133338	1	96363	126753	121170	144936	1	151815	156181	182823
327.9015@18.202337	62037	78735	89444	106817	123206	138647	133926	145101	59571	74371	95531	112338	1	123667	137589	65274	83923	91146	111113	120055	127444	131837	118199	72822	102940	103001	115534	119702	155893	68881	93369	111933	117821	133292	127580	128109	129305	89357	95298	114707	126647	111856	130990	141035	142181
286.8766@18.202553	350661	463192	609707	715231	762836	872647	1	1	372068	449149	601255	741219	753921	1	1	382966	535656	619964	748889	832361	836467	929199	1	1	612477	647407	756646	884209	1	454030	613088	711852	765109	1	875810	877875	926611	502730	630715	702040	811283	1	1	1	1
129.0766@0.9838529	1	60238	78689	107430	1	1	1	52100	1	1	89421	87321	59359	66268	1	1	98068	86423	72357	79506	114213	111366	111677	1	40437	127594	102966	107023	1	1	114150	109898	92852	63792	112725	79966	1	85852	76814	1	1	1	1	86491	68243
498.1002@1.01736	53196	38032	37887	42088	37256	30430	41557	28698	20965	29479	21505	24161	26486	15342	28070	12618	24829	23246	35387	40772	42418	45111	50177	43270	39700	31464	13641	21708	40843	11588	20266	16424	1	31333	19154	38601	29508	40123	44678	38795	22086	47671	24421	22007	22648
406.223@1.037	26432	18226	67730	31987	12362	38309	20413	41108	28323	154999	82485	48024	55131	144630	80758	63944	77936	97790	78854	117014	119859	50541	60381	145239	153680	139153	79459	73853	108556	361288	620090	322655	398097	513809	430573	397377	205838	95496	138253	184347	122009	257559	423588	154672	227231
323.0452@1.0986412	1	1	1	1	1	1	1	1	1	1	1	1	592480	289207	508127	917362	247207	562515	559409	569615	492711	443582	714586	1152770	585566	1072185	639033	1072484	718200	330206	577693	694276	293604	420534	210376	734162	151619	382974	260489	437418	360395	262209	179390	164315	305296
192.0229@1.0970589	91630	168924	221632	181784	134284	151024	194479	308174	297777	334742	326422	297972	307290	284541	298513	91803	181266	109043	138417	260544	259638	245771	182632	142919	185972	158991	141607	112512	64584	151762	154705	183401	148747	205569	38375	118422	112600	64457	124778	136129	47816	128679	81112	69106	87643
137.9931@1.1086124	29749	38629	47396	49794	39545	31134	29290	82353	58878	45032	60132	79365	63861	65802	55493	1	40091	29630	36728	42267	40490	47416	42939	30057	38888	37135	32981	34414	14340	26151	37489	30899	32006	42602	14052	1	31518	19165	27113	26877	11689	25079	22517	17364	20387
437.9674@1.105737	15303	26767	22801	29548	12881	12596	16856	27329	24158	33757	33912	29829	25121	28388	22905	13188	26583	10094	15345	20127	20034	19422	14793	1	21091	11461	13811	13583	1	1	18703	14325	13060	10801	1	1	1	1	1	1	1	10018	1	1	1
498.0989@1.1218537	32741	1	30056	34060	23123	23871	38084	64266	1	40749	38539	11776	56818	17945	32407	1	1	27995	37839	46127	70008	56940	76816	1	53782	41838	17388	1	46826	1	1	32552	28906	43283	11055	38825	24774	1	52606	31240	18381	54765	1	18568	18893
209.0492@1.2056087	49667	37331	34939	32515	30756	17966	22718	1	57582	47903	37821	45384	39049	30931	22838	40686	38302	27320	29509	29625	28330	27454	21230	40433	36816	32629	24965	26072	1	37517	43530	30280	25628	28980	1	16500	17383	21678	24580	21062	1	20303	13111	1	12256
258.0815@1.3924118	42870	45928	45141	47796	39890	45431	37589	43093	46592	53510	47999	71803	39370	51353	53234	87518	79841	91168	84097	97247	65889	52285	68125	60264	93923	60841	69225	52198	70140	90759	89645	81721	87139	119912	98412	69730	156471	78290	90747	70335	70547	102550	110882	129725	94245
112.0254@1.7252158	255865	176074	250141	164158	134328	116572	159561	136495	292011	349165	308491	372578	295722	358740	270404	197363	182477	212535	180250	249748	245375	241939	299344	177659	184582	234790	153415	189570	101380	202288	246002	199052	199033	194844	109945	170740	106497	143409	154449	147283	65196	140175	159056	150676	76422
642.2453@1.7385001	49552	20014	33437	33272	16076	22447	18408	11388	22557	31955	25524	17981	20951	1	21144	1	1	1	1	1	1	1	1	13886	12883	1	18599	1	1	1	1	1	1	1	1	1	1	1	10515	12663	1	10826	1	1	1
613.4437@1.9890598	499742	650922	134805	636117	534757	440810	503834	330254	201460	187628	239496	211784	186060	240607	77547	265646	195945	184843	218476	215274	217949	198894	443078	250482	141447	219603	172575	253562	519623	319310	279602	290051	345830	180255	589253	773795	1	446519	100075	129812	197165	136465	713211	702045	478734
824.1507@2.4001498	1	20075	34322	24689	23303	21994	25722	1	28476	35087	73906	75017	68841	52758	31408	1	44786	19824	32515	85805	72688	74940	118610	30830	22431	55073	18712	34084	1	32525	50103	42500	51853	48847	1	1	27267	1	13880	1	1	27968	20448	1	1
616.0878@2.9375787	21809	13394	24988	12014	12494	16941	1	14643	11049	1	12265	1	1	1	1	1	12667	12397	16032	18153	1	1	16101	20511	23342	20296	21015	19183	15431	13936	30925	19593	20629	28576	11854	13834	23116	16655	17653	1	1	19500	19321	16392	16805
858.1536@2.9369786	33541	28697	24809	28093	25215	18188	27099	20666	40753	31041	26606	24080	23518	22155	1	15607	17981	14434	19975	23033	22853	17762	17410	14517	19143	20624	12637	17867	1	19635	17612	17415	21794	14846	1	15321	13464	15903	17034	15966	1	10390	12236	12307	1
628.0892@2.9603956	31961	19634	22008	20203	17665	23550	25740	15136	19459	1	22545	11482	13266	1	14909	32424	21466	17160	16363	15034	11648	17884	14477	22565	21272	16945	20995	22141	21775	21187	18525	25219	16672	12508	1	11340	11577	28536	23275	34140	35766	20080	13560	13574	26561
612.1433@2.9065406	13736	11099	11770	1	10353	1	24076	16400	15740	1	18213	13633	10594	1	1	1	21360	15032	11776	11086	17891	23566	18635	28066	10731	20296	30811	13031	1	17138	16346	25355	11195	10799	1	15339	10248	1	1	1	1	13780	18094	1	23449
498.0966@3.085063	1	1	24431	21028	10308	1	1	10950	1	1	1	1	13409	1	10018	1	1	1	11202	26421	35753	21087	23077	16818	1	1	14349	1	12610	1	1	23592	19101	23663	1	17494	16430	17574	35252	13595	1	40609	14239	26174	23008
246.1173@3.123863	87642	75248	74960	91972	76090	82007	79668	60471	126070	134631	181281	136287	164440	119762	150996	432153	352946	253148	257427	237593	240126	305271	273348	231938	144712	188795	195001	179933	167851	289224	219088	238980	208873	190086	179019	182633	153424	170112	167625	154993	137146	193151	183536	201980	167410
249.0826@3.2410383	47217	38828	43527	40369	24043	39839	1	26087	1	1	1	42853	1	1	35165	1	1	43358	1	38002	35134	1	30344	38107	1	1	28199	1	1	35112	32326	24101	23529	1	1	1	16894	1	39121	40981	22221	1	1	26365	20146
471.2663@3.325653	25745	27602	38211	35676	17419	33995	29128	1	10901	29705	12075	1	1	1	18052	1	1	1	1	1	1	1	1	18464	23557	22089	27959	18587	12192	1	1	1	1	1	1	1	1	1	12811	12423	18729	1	1	1	10260
741.888@3.553353	1	20241	15136	30523	15544	22924	20063	18036	20409	20631	17269	1	15222	1	15072	1	1	1	1	1	1	1	1	1	1	1	11295	1	1	1	11768	1	1	1	1	1	1	1	15737	1	1	15400	1	1	1
230.1577@3.7056959	15822	21513	30290	17200	21063	11994	16026	1	1	30818	24448	1	19851	1	13235	1	1	25324	1	1	1	23476	1	31818	26231	1	21370	1	20280	1	1	1	1	1	1	1	1	1	30671	34189	31263	36129	1	25326	16357
583.1885@3.8408055	44727	36391	36361	32421	47559	28680	40764	24234	42537	49341	31354	25648	69511	46460	38245	31159	26680	14673	23504	33657	44340	39215	1	1	38855	1	22796	1	1	30261	28004	1	26440	1	1	1	1	38528	26346	1	19182	47707	1	23698	24227
214.143@4.0898604	37091	39267	22992	19056	15810	27844	17295	11996	39897	29868	30799	18676	14299	21175	26506	14197	12177	15017	17309	12641	10106	12561	1	18182	24507	11786	14323	15395	12695	16007	20529	12505	21615	15291	10418	12949	23022	20002	18100	31435	14716	17177	21707	14094	14457
1130.9774@4.336833	1	52932	29595	33987	1	1	1	1	1	1	1	1	1	1	1	1	1	36806	1	1	1	1	1	1	41541	1	19678	1	1	15764	1	1	1	1	1	1	1	1	29898	16213	24883	1	44735	1	1
839.0639@4.384967	67172	59832	60710	54990	83582	47937	36810	39588	93920	63611	45736	46300	1	1	1	1	54768	40432	1	1	30130	1	1	1	22973	37839	37929	1	26179	1	1	37280	39050	1	1	1	1	66872	52676	58120	52741	1	1	1	1
1708.476@4.5171337	1	1	43980	56898	19596	1	1	1	1	1	1	1	1	1	1	1	1	15955	1	21734	20195	30640	1	1	1	1	16523	1	1	1	1	70042	178930	1	28405	1	26855	1	1	1	1	36247	24618	1	1
995.2674@4.527	1	1	1	1	1	1	1	1	1	1	1	1	1	1	1	1	1	1	1	1	1	43157	1	1	1	1	45403	1	1	1	1	1	1	1	1	1	1	1	1	1	1	1	31465	1	1
995.6733@4.5250545	1	1	32563	21658	1	25439	1	12413	1	20751	28659	34223	1	22448	31289	1	31847	26981	1	30135	1	42343	35086	1	29599	19062	27402	1	1	1	33485	42149	39615	28502	21883	25686	24203	1	25942	21179	20616	1	22604	35697	17342
831.0618@4.5410004	1	1	1	24533	31902	31114	22036	1	1	1	62383	60033	1	29673	1	1	49037	1	30385	1	1	1	1	1	1	37125	31632	1	1	1	1	65517	1	52416	39699	1	1	1	1	1	1	51507	1	1	41284
711.4739@4.5253167	28378	1	99226	94957	57284	112383	54159	70301	1	109464	117870	144258	110340	87584	116859	1	122727	107930	80218	139584	145652	146361	118827	1	135848	101528	93474	1	1	128339	132509	155314	141727	126416	96302	95810	77666	1	1	116884	83983	156749	112564	112798	1
711.3414@4.522875	1	62430	94367	93610	53564	111257	59446	83442	1	120381	171903	153091	104649	99425	128558	1	1	1	86976	202750	144483	201521	83212	1	125798	87926	102384	1	1	1	100297	174173	159113	149680	109595	79088	110032	1	123923	121224	71628	117537	129185	154466	85116
1688.1385@4.535793	1	1	36498	28510	1	1	14890	21894	1	1	29830	45886	39969	1	1	1	27430	1	15681	27184	20784	31882	18806	1	1	16298	20974	1	1	1	1	27758	1	1	31174	10636	23376	1	28143	1	18177	24112	20209	26172	20221
677.9018@4.5374756	1	1	48135	85137	53702	74151	39255	50572	1	1	61149	62025	151034	167121	111740	1	1	140899	287217	117312	272746	291550	239101	1	128296	71175	227538	183612	191325	1	1	129135	52662	216846	430731	84727	148558	1	1	101038	220810	348488	216670	130160	217743
1003.0497@4.5473785	34981	1	21391	32378	27788	34647	24145	1	1	41065	42495	43503	29489	31424	34965	1	27054	36530	27122	41934	45955	1	42417	1	37295	1	24590	1	24291	19489	43592	47749	46092	46891	34745	36403	1	1	45702	41035	30895	42776	42843	1	1
592.8926@4.5806804	76057	167579	108543	178351	95364	135406	103224	127477	327391	375683	430095	165004	346603	299653	326496	1	365135	239069	301282	214105	267327	265457	147285	1	286491	363639	442338	393538	1	253026	296644	308669	214303	369844	224065	247769	231743	1	286624	192601	160763	438832	212601	173167	209150
709.7611@4.541289	291342	1	1	1	327884	1	1	340443	1	316134	132183	1	504283	441660	452553	1	500463	445066	430180	539205	580569	332322	292341	498335	538663	440296	383252	1	1	1	1	61680	474802	91510	438336	353068	447222	576194	585735	348082	371980	405435	174205	467633	351870
1242.3386@4.5438333	1	1	1	1	1	1	1	1	1	1	1	104848	1	106348	1	1	1	128205	1	1	1	1	1	1	1	1	123437	1	1	1	1	1	1	1	1	1	1	1	1	1	1	1	1	1	102924
430.2154@4.77962	19432	80427	432357	42069	53861	82267	67427	61939	189682	155422	123767	55287	91454	90213	93209	47344	58723	56326	47600	73365	80083	69114	46092	50354	88902	105199	83035	77122	1	66769	41138	85955	37919	88160	46859	44490	65189	57622	83234	45301	34183	103209	60298	48867	50388
709.0552@4.734179	1	165334	148480	334188	381280	1	1	1	43451	135873	99467	316081	96584	1	1	1	209953	221608	1	312035	1	1	1	20012	135250	185401	28926	1	1	140375	201903	95959	80865	278992	1	1	1	57963	113517	206550	317790	1	1	1	1
1411.2592@4.8139997	1	1	1	33083	19083	21957	1	1	1	1	1	38515	1	1	1	1	1	1	28596	1	1	1	1	16155	20765	1	35419	1	1	1	1	1	68236	1	1	1	1	39642	1	37733	1	1	1	1	1
1201.5935@4.9468	1	1	1	18295	12628	1	1	1	14513	18430	1	1	10466	1	1	1	1	1	1	1	1	1	1	1	1	14813	16923	1	1	1	14176	1	1	1	1	1	1	1	1	1	1	1	1	1	1
1222.5724@5.1175	28344	1	22745	1	1	1	18747	1	19708	1	20357	1	1	1	1	1	1	1	1	1	1	1	1	1	1	1	16088	1	1	1	18715	1	1	1	1	1	1	1	1	1	1	1	1	1	1
1730.8071@5.530077	26092	59560	1	1	1	1	1	28263	70090	1	43610	1	1	1	1	1	1	28833	1	1	1	1	1	1	1	84042	101127	99406	1	1	1	1	1	1	1	1	1	1	25664	47974	1	1	1	1	1
1232.6038@5.797	1	1	284744	1	1	28225	1	28120	1	1	1	1	30884	1	1	1	1	1	13248	1	1	1	21437	1	39497	1	23398	1	1	1	1	1	1	1	11964	1	1	1	1	1	1	21279	1	1	18026
1628.835@5.8258824	1	48417	89620	1	55081	31755	1	1	1	1	43998	1	48524	1	1	1	1	1	46668	1	1	29373	1	1	72809	1	55511	76758	1	1	1	1	1	1	41151	15119	36472	1	35645	22812	1	1	1	25620	1
242.0757@6.067457	46217	46401	47451	33151	47697	30402	22313	27351	43617	31040	25439	19741	15750	11620	21168	16334	20281	30565	23583	19649	21034	26035	17148	20784	26342	1	22812	10719	19134	12898	11902	15910	1	1	1	1	10204	16035	30363	20632	24436	21590	10195	18056	20020
461.1801@6.0690002	26726	16768	32643	18739	18979	16762	1	11954	11454	1	11575	10416	1	1	1	1	1	1	13164	13949	11389	1	1	22432	16084	16730	14790	11787	1	23217	30882	30264	26939	18987	21755	17613	13492	16958	12470	11268	12715	20565	15626	21718	14874
276.1781@6.18107	53820	40800	17916	15023	14447	34912	14797	1	62687	37179	33430	18431	10122	27205	31246	13989	15291	13451	15301	1	1	11315	1	18083	16761	1	10298	20965	11559	19121	15537	12750	21510	1	1	15636	19588	14616	17412	31916	16515	11236	18107	11159	1
261.0639@6.320137:1	570056	398058	209159	419126	302093	283361	326657	185031	150586	297754	281737	35558	297047	104240	324408	49949	301923	458809	335373	287814	258666	460740	242911	468396	650914	219619	32154	79527	363051	216133	23947	45830	43076	188602	81878	127699	36743	268363	566068	292084	174397	75783	27917	52465	78258
769.3816@6.3696666	1	1	1	1	1	1	1	1	1	1	1	1	1	1	1	1	1	1	54975	1	1	1	1	1	1	75468	121669	1	64942	1	1	1	1	1	1	1	1	1	1	1	14475	1	24498	1	1
261.0639@6.320137:2	569942	397169	209159	418821	301862	283747	326657	185031	150908	297754	281737	35562	295959	104240	323051	49951	301923	458809	335373	289937	259254	460479	245824	468396	651313	221833	32154	79527	361304	216575	23947	45833	43075	188589	81873	127699	36743	268363	567015	292623	172888	75789	27918	52460	78258
1825.9248@6.6318336	15602	1	27649	1	22492	34952	1	1	1	1	1	15026	1	1	1	1	1	1	1	1	1	1	1	1	1	1	20228	1	1	1	1	1	1	1	1	1	1	1	1	1	1	1	1	1	1
170.1392@6.7830634	1	75189	35669	31789	40308	42347	29878	27650	41828	52971	57232	67916	28815	32807	47584	1	18194	40273	29995	27679	20797	31464	31670	42144	39625	29417	37662	37981	22849	20111	1	18120	33975	26290	20248	19395	38628	15978	21392	64887	31491	31920	31829	28959	53078
1008.8107@7.613774	1	1	92515	138970	86511	100169	104477	78268	121155	193067	154290	81279	150018	90680	128741	1	88231	82663	66800	1	1	1	1	1	171981	170475	255578	106327	1	1	1	122068	84290	1	112709	1	1	52446	135169	105259	86954	193013	1	1	1
470.2456@7.708696	1	1	17445	1	1	1	1	1	1	1	1	1	1	1	1	1	1	1	1	1	1	14345	1	25515	1	10119	11728	1	13931	16995	18900	32296	40520	12864	23297	13318	16232	11221	46500	1	11997	30167	1	14636	1
470.1175@10.646361	11098	17218	21611	18861	12691	20321	18042	1	14206	17405	15778	15717	14705	20412	24079	1	12532	13394	14584	23133	20354	26663	15597	13141	18964	11493	17470	14051	25993	17909	11867	19360	15418	10254	13971	10067	1	1	19266	18800	14142	15877	12459	16873	14179
501.2775@11.306408	67763	519736	86499	600841	313905	547785	568863	44310	740781	792500	114965	782812	258476	1	709076	79499	767280	394401	767707	912923	1	1077272	44897	81867	90307	518606	861758	184348	1681204	120665	91826	1117459	474199	140824	339297	210492	202803	124137	735794	170598	632017	568979	194180	554602	192763
557.1965@11.344	1	10847	15469	10368	1	12820	13913	1	12010	15076	13018	16112	1	12486	18620	16694	14123	1	16575	19086	23362	23669	17460	12199	15900	12741	18204	1	33410	13905	1	20202	1	1	11563	1	1	11300	14074	19203	14570	12869	1	14351	1
573.2371@11.408964	52023	71132	49459	50264	36872	1	1	1	69168	60343	40512	25778	22929	1	1	39750	46737	26689	52118	1	1	1	1	35696	101153	27801	48015	1	1	42634	28588	44554	29129	1	1	1	1	28162	48614	38880	1	1	1	1	1
597.2412@11.631227	38511	50763	50888	59145	19536	1	1	1	41208	59979	48923	32528	27843	1	1	20870	33854	29278	23439	1	58991	1	1	25990	30596	19579	53392	1	1	35893	27290	38072	22103	1	1	1	1	13685	60076	30575	20587	37496	1	1	1
276.2005@11.653168	1	1	17205	1	1	1	1	1	1	1	1	10679	11972	1	1	13303	13357	1	1	1	1	1	1	36346	11160	11301	10815	10574	15668	18591	28624	23169	10549	1	16324	1	1	11932	1	1	1	1	1	1	1
1539.8783@12.055684	34892	117084	148170	112240	1	1	1	1	1	112217	78542	58689	1	1	1	1	37021	35591	1	1	1	1	1	58008	38832	30232	97266	1	1	48943	21217	80953	1	1	1	1	1	1	92657	58704	1	1	1	1	1
753.5204@12.180038	1	1	50189	64249	33104	70497	1	1	1	1	24236	70595	58947	1	1	1	16259	25089	81807	54746	63894	1	1	1	1	35908	75145	72600	85171	1	1	52709	71108	37676	54257	1	1	1	1	1	69324	69356	43866	1	1
334.1421@12.180049	23558	14414	34708	18147	1	16851	16282	1	11166	10413	1	23826	15100	1	1	25114	18374	21976	28214	1	1	1	1	44578	32356	24936	23093	38473	32864	24571	52432	33289	32251	20908	34057	25926	1	21494	18904	15263	17003	24958	23254	23335	17295
178.1317@12.520193	1	1	46251	35892	20161	26288	28267	22766	31569	25023	26871	50318	29677	13834	23349	1	28432	37600	24516	15954	22987	21355	26841	41389	44693	29084	42414	19928	58083	45309	70679	64003	57333	40948	42725	38593	37286	1	37050	33316	34685	46081	36825	48554	35585
367.2409@12.540934	1	1	16063	1	1	1	1	1	1	13494	16069	24086	23493	11807	1	1	1	10020	1	10112	1	19459	1	20124	1	1	12805	1	11039	1	13855	1	1	1	1	1	1	1	1	10161	1	1	1	1	1
481.3389@12.540962	117339	183239	420019	288242	65988	247758	103181	98731	217088	430117	410527	128735	85124	184552	306076	471365	354947	170677	261353	581836	641702	988994	240070	322964	126400	160416	398260	69168	480975	372564	170631	602816	226836	42174	59204	72107	40660	1	430573	361972	169004	184728	40824	173261	43846
336.2583@12.797068	104498	144114	139871	127212	40473	103875	74596	46091	161683	203750	189756	80600	46195	53464	136849	134974	149383	100622	81742	141049	188262	127808	72821	164017	168122	66610	168516	33241	236035	185800	89472	165103	88729	1	40254	1	1	58907	190379	157901	122997	120093	1	92772	56446
278.1483@13.02959	4829575	9050567	3094117	36524	2119118	4494121	3176329	1373680	13855727	12391255	4281083	3098428	2016515	3371452	3399120	2783859	2106062	2311473	2285997	3521480	3641167	3340372	1902710	4450353	8054145	3852199	2749882	3253637	4193929	6107957	27484	3932056	1887508	1965643	3227372	816218	1222515	8472588	56331	6785340	1982237	1819127	2946104	1726685	2781511
445.1782@13.035939	132698	460495	69364	37647	47745	173308	94660	1	905890	704437	113847	92705	41063	106229	92959	42977	32271	42304	45942	114932	122725	100470	37248	115639	430917	112315	63836	103905	155947	103630	1	135159	32183	36286	105608	1	12093	490211	51778	350977	32994	37705	81417	27994	68675
612.213@13.034296	1	1	1	65953	74071	150641	111355	1	310287	1	1	110104	68070	117291	1	1	1	1	77856	127066	127169	107388	1	1	1	1	90819	114198	1	1	1	136377	63571	69163	118797	21152	33661	1	1	214995	61978	67046	106934	1	1
1046.704@13.414374	89263	532860	1087081	309444	22334	363782	81997	28339	360369	383300	253303	208225	10912	85113	99016	118826	94898	50677	64057	169850	288907	343275	41975	153346	59629	71483	174129	1	194761	103104	1	216922	58708	1	1	1	1	19333	149910	181321	61240	22735	1	51095	1
451.3593@13.624234	1	1	21256	14509	1	10340	1	1	17332	36119	16007	16616	1	11236	1	13419	1	1	11858	12196	26071	14649	1	1	1	1	11116	1	1	25563	1	17089	1	1	1	1	1	1	1	1	1	11448	1	1	1
599.386@13.603	1	1	16193	10074	1	1	1	1	1	1	1	1	1	1	1	19316	11282	1	1	20723	19632	23534	1	1	1	1	11858	1	10741	1	1	14883	1	1	1	1	1	1	1	1	1	1	1	1	1
281.265@13.735119	69956	81830	41103	34708	29131	30408	27406	27552	66518	57886	46459	1	29815	31840	1	83898	37557	42120	1	31135	37610	31158	1	59692	43272	13567	32465	27476	27552	59232	45414	37560	39981	19865	28527	1	1	59184	36317	32439	32549	1	38298	1	30271
278.217@14.0078	177913	1	151322	101782	79175	1	80155	64043	1	1	101613	1	1	1	1	1	112499	91263	116593	84809	1	69895	79024	244259	195331	103081	138777	76378	172462	244698	174823	1	1	67058	98462	51530	1	1	1	123792	73809	1	72780	83302	51277
325.2889@14.120842	1	52503	72023	31868	1	22033	1	10047	1	61869	16868	14962	1	1	12273	1	1	10340	1	10776	14146	18666	1	1	1	1	14294	1	16710	1	1	19110	1	1	1	1	1	1	28163	19275	1	10089	1	1	1
779.5218@14.205643	1	1	50620	14584	1	1	1	1	1	11394	33538	1	1	1	1	1	1	1	1	19705	15593	1	1	1	10899	16867	26394	1	1	1	26672	21020	1	1	1	1	1	1	58148	17124	1	1	1	1	1
753.5204@14.202057	1	1	71057	52344	1	53981	1	1	1	1	43071	25905	1	1	54039	1	1	1	1	52401	55615	1	31904	1	1	1	79183	21916	117882	1	1	80079	1	1	1	1	1	1	79779	59124	1	69267	1	1	1
258.1931@14.299819	1	23392	52246	21013	1	21272	1	1	1	50621	1	1	1	1	1	1	1	10956	1	1	1	1	1	11282	1	1	12523	1	11447	14179	1	1	1	1	1	1	1	1	20304	1	1	1	1	1	1
284.207@14.73211	1	28883	64657	20788	1	26328	1	1	1	27313	12014	1	1	1	1	1	1	1	1	1	1	1	1	1	10495	1	10332	1	1	1	1	1	1	1	1	1	1	1	12476	1	1	1	1	1	1
123.077@14.763779	1	1	1	44163	1	18506	1	1	1	1	1	1	1	1	1	1	1	1	1	1	1	1	1	1	1	1	39581	1	44410	1	1	1	43797	1	1	1	1	1	77604	32774	33527	23550	1	1	1
441.4259@14.774889	1	1	1	20755	26964	1	1	1	1	1	1	1	1	14229	1	1	1	1	1	1	1	1	17304	1	1	31612	21775	15405	15098	1	42971	1	1	1	24337	1	12231	1	19903	23965	1	17090	28055	21405	1
383.3274@15.031807	99418	51050	50786	25738	20702	16187	1	1	99793	72643	47603	23635	20004	1	1	71781	59054	40680	28902	16770	20955	22225	1	94991	60759	36506	24823	1	1	76366	49589	28479	30819	1	1	1	1	75069	48005	30396	1	1	1	1	1
337.3263@16.473475	1	29716	404465	26174	27369	23705	1	1	1	63047	1	43634	1	1	1	1	1	45931	1	19213	35201	38687	1	1	1	1	12235	1	1	33004	23085	47789	1	1	1	1	1	1	1	1	1	1	1	1	1
789.5311@17.966413	1	1	1	65799	1	1	1	1	1	1	80776	51868	1	1	1	1	1	66702	47744	1	79743	1	1	18429	78038	61389	41480	1	1	1	61515	1	1	1	1	1	1	1	62939	52804	67740	1	1	1	1
803.5226@17.969522	1	441813	186942	123255	108684	1	1	1	1	1	168986	105043	1	50474	1	1	1	146166	92139	1	90103	1	1	1	150726	119060	138235	1	1	1	116094	162120	1	1	67390	1	1	1	194698	98041	98811	1	1	1	1
739.4999@17.96503	1	1	43795	80721	108408	59847	1	1	1	1	1	98370	58828	47599	47611	1	1	78784	1	89414	37929	47978	53398	1	21560	1	49321	107821	56386	1	1	1	70064	70264	46191	1	43361	1	60445	51904	53179	61588	1	41311	1
773.5196@17.965353	1	39797	52715	39844	47615	41438	1	1	1	1	42727	45857	46889	1	1	1	1	51310	57198	41539	1	44570	53250	1	63115	77061	47946	48921	50225	21963	61746	55273	41468	38103	68764	79517	66334	1	1	50395	46867	38944	38312	33628	1
178.9974@17.975046	1	489013	281390	463954	187241	227169	210697	208516	1	446273	469528	227025	188062	193364	174215	1	426700	481888	196286	207084	396186	166736	177737	1	450031	463929	223322	169233	173011	1	235628	226137	188881	181430	1	418769	188685	1	217596	430867	214130	198007	191267	167325	204092
800.4845@17.986788	1	1	47584	52393	1	51095	1	1	1	21202	1	1	1	1	1	1	77944	1	1	1	39410	45292	1	1	1	1	81123	52000	29551	1	1	1	1	1	1	1	1	1	1	1	65632	1	1	1	1
835.4679@18.001472	1	1	50465	1	37534	1	1	1	1	1	82947	1	36768	1	1	1	1	92215	52331	32409	1	34305	1	1	1	75672	39034	43783	1	1	84431	41686	41000	1	1	1	1	1	50965	1	1	1	1	1	1
483.0973@0.97509813	363492	224173	226359	229788	226980	354517	381587	316763	444570	425222	413807	255227	310319	364088	366243	437057	514415	287618	380881	582705	502571	448621	620989	360634	387047	361359	349572	379812	328140	159741	288017	334598	148693	427357	407895	217345	256847	468081	218749	279269	177021	317308	207423	179316	203521
452.1591@1.1075385	1	1	1	1	1	1	1	1	44445	61290	79612	29435	62607	53839	67517	55874	41337	17986	16949	20823	19767	22316	15570	11957	1	1	10850	17185	17357	1	1	1	1	1	1	1	1	10777	1	1	1	1	1	1	1
403.997@1.1845926	13457	1	1	17534	12217	1	10513	1	1	30564	38586	20735	39162	32068	1	1	44532	1	35457	53547	48358	52464	54012	1	17520	40843	26287	36222	1	1	18277	20191	25291	1	1	1	1	1	1	1	1	1	1	1	1
629.0538@1.1837562	1	19157	25560	20088	13854	17492	23413	1	39801	57711	70401	36157	62191	67472	54002	31928	51545	28302	38238	83052	76956	89333	72483	28526	20067	39188	29070	32704	11712	24662	23436	28901	27882	20619	1	13977	1	1	1	1	1	15119	1	14388	1
247.1353@1.2509668	1	1	1	10706	1	1	1	1	12042	12217	10881	1	1	1	1	18312	15970	10345	10666	1	1	1	1	18434	13148	15018	10504	1	11662	29983	23631	26075	28973	19495	21793	14315	14496	13461	14756	15088	1	22105	19797	15943	11872
204.1071@1.3271579	1	23235	18605	16358	18780	10492	13534	1	30840	39980	50455	1	48476	17968	32441	36576	34859	18552	24725	1	22386	29814	1	34236	22855	34908	30582	22433	18540	38849	1	14657	1	1	1	1	1	23749	10748	15992	16260	18069	1	1	14486
404.191@1.3817667	1	36940	1	1	41364	1	22406	1	32562	23964	14534	1	31694	20247	10202	21594	1	1	18437	1	23568	16620	14843	1	25027	47253	12005	95423	14243	1	1	1	1	11363	1	13957	20510	75854	1	1	1	19428	1	1	1
258.0931@1.532125	1	1	1	1	1	1	1	1	15959	10312	23834	16148	17379	42525	27042	24169	13264	19022	12383	20369	16195	31698	29358	18747	1	14780	22834	13968	24782	18108	18960	20370	16149	27042	13761	1	12274	15855	14222	13765	1	22999	14621	17510	14188
455.1218@1.6203158	1	1	1	1	1	1	1	1	1	1	1	1	18965	12940	1	41434	1	1	18284	1	12437	1	26316	46567	15746	41752	23547	49665	40671	1	12678	1	1	1	1	29419	1	14854	1	1	1	1	1	1	1
331.0647@1.6517025	11256	1	1	1	10301	1	15013	1	43728	46826	105320	73947	251674	125268	85801	62955	52905	20565	16460	37810	31957	61259	75251	1	1	17083	12864	26375	1	12825	12506	12534	11764	1	17633	16260	1	17629	1	1	1	16488	12183	11395	1
468.2235@2.3904815	1	1	1	1	1	1	1	1	1	1	1	1	1	1	1	30977	17387	11201	20076	1	1	10772	1	30939	30282	29319	20833	33116	33618	1	18337	11793	1	1	10118	1	12688	21904	13129	1	10832	24585	12303	1	11182
188.1135@2.9726074	1	1	1	1	1	10523	1	1	1	1	1	1	1	1	1	28030	19551	1	16042	10311	11568	14066	17220	46985	15531	17989	19881	25588	27844	17909	21520	13600	1	10248	11471	1	16150	1	1	1	1	18054	10379	18948	1
634.0805@2.9741051	35918	27940	32521	24409	21155	35661	1	1	31235	14784	41133	24888	42484	1	1	55883	46606	25578	43052	67732	46712	1	1	33055	41642	57685	40694	27924	1	21055	45735	38281	29220	49050	24824	1	1	31439	30229	38816	43584	38844	24138	1	1
857.403@3.0697274	1	1	1	1	1	1	1	1	15974	1	1	1	1	1	1	16690	12838	16478	1	1	1	1	1	17676	19278	28210	21515	1	1	1	1	1	1	11894	1	1	1	1	1	1	1	19813	1	1	1
152.0321@3.1031952	12538	1	1	1	1	13857	13860	1	29240	27412	41071	24338	42209	24168	34000	109238	89626	63514	66367	62822	67790	82820	61101	43599	28041	34667	39076	42650	34846	65988	46667	50704	40650	36270	39897	43109	37043	39227	32315	31268	30616	42472	39522	40364	34913
1142.992@3.2419498	35414	22522	1	26282	11937	1	1	1	41332	1	1	1	62307	1	1	163719	134646	1	1	73766	1	1	1	104612	24198	45878	30409	1	1	23094	1	27425	11939	1	1	1	1	48310	1	1	1	36999	1	1	1
1030.4893@3.624625	1	16320	1	1	1	1	1	1	21196	1	1	1	19451	15515	16100	1	23694	11731	21887	1	1	16734	1	25901	1	1	19038	31984	19819	1	1	1	1	1	1	1	1	1	1	1	1	1	1	1	1
2019.2821@3.6556	1	1	1	1	1	1	1	1	1	1	1	1	1	1	1	21124	16931	1	17492	1	1	1	18438	15923	1	1	10227	1	13016	1	12333	1	1	1	1	10907	1	1	1	10743	1	1	1	1	1
807.7257@3.6552668	14898	1	11264	17560	1	1	1	1	1	1	14439	1	1	1	1	36013	32428	10599	31226	13919	10321	1	37334	28866	1	15849	17851	11197	21399	12867	19827	12794	1	10576	1	20408	1	10237	15291	20322	1	10868	1	1	1
522.6507@3.8866668	1	1	23066	1	1	1	1	1	1	27004	41274	11256	37032	1	17520	143729	1	29869	1	1	30400	30561	1	189091	1	110691	133321	120204	125196	1	1	1	21692	1	1	35614	1	42467	23348	22380	1	56657	24234	1	1
1020.4755@3.8737004	1	1	1	1	1	1	1	1	1	1	1	1	1	20181	1	1	1	21424	24053	26467	1	1	14099	1	1	1	52087	1	65885	1	1	1	1	1	1	1	1	1	1	1	1	1	1	1	1
1370.6781@3.86625	1	1	1	1	1	1	1	1	1	1	1	1	1	1	1	1	35787	1	19892	1	1	1	1	1	1	1	26335	31753	1	1	1	1	1	1	1	1	1	1	1	1	1	1	1	1	1
508.5883@3.9508638	1	1	1	1	1	1	1	1	1	1	13036	1	12172	1	1	57076	51111	13769	27828	20725	26927	21269	15232	1	1	14497	12905	21629	17568	1	1	11408	1	12199	1	1	1	1	1	1	1	13057	1	1	1
1132.5199@4.238833	1	1	1	1	1	1	1	1	1	1	1	1	1	1	1	14909	1	1	1	1	1	1	1	1	12269	11566	15255	1	1	1	1	18029	1	17620	1	20799	1	1	1	1	1	1	16100	1	1
664.3286@4.2543635	1	1	1	1	1	1	1	1	1	1	11755	1	1	1	1	1	32775	13237	19136	20313	13278	14673	18235	19287	1	14241	10745	1	1	14298	17165	20008	14689	11602	1	1	1	1	10586	1	1	10531	1	11027	1
265.1267@4.3720856	10599	1	10510	13987	1	1	10274	1	1	1	1	1	1	1	1	23472	16603	13640	16065	38380	13088	1	16009	1	37683	1	15936	17652	15371	27436	19882	16905	20300	59520	15958	16124	41535	17892	13689	1	1	43637	12490	11187	11272
445.1887@4.392556	1	1	1	1	1	1	1	1	1	1	1	1	1	1	1	25984	17931	1	13608	1	1	10257	1	29601	1	12808	12102	1	17960	1	11422	1	1	1	1	1	1	1	1	1	1	1	1	1	1
1262.6062@4.459134	1	1	1	1	1	1	1	1	1	20868	17339	1	22415	12979	1	1	1	1	10180	10585	15327	1	13453	1	1	15006	15674	1	1	1	1	1	1	10940	1	1	1	10622	1	1	1	11002	1	1	1
1217.5948@4.504555	1	1	1	1	1	1	1	1	1	1	55105	1	76640	1	1	1	1	1	13000	1	1	1	1	1	1	1	18140	1	1	1	1	1	1	1	1	1	1	1	10698	13695	1	1	1	1	1
660.4565@4.5238576	1	1	1	1	1	1	1	1	1	1	1	1	1	1	1	84095	59991	1	1	1	1	1	1	68134	27133	1	48572	1	1	1	1	1	1	1	1	1	1	76404	1	1	1	1	1	1	1
678.6073@4.5307264	1	79166	1	41444	34990	1	1	1	89456	122469	121360	53070	124336	1	1	407550	1	123324	260700	106930	171691	148041	1	1	1	1	200387	320848	315202	151383	151031	192563	1	145800	218167	160592	72628	361148	80572	95990	100101	166092	1	1	1
1102.8752@4.550277	1	1	108602	1	1	1	1	46330	1	129142	41896	1	1	1	1	185253	194187	1	1	1	1	1	1	178834	106884	112616	25614	1	1	1	1	1	142463	1	40781	112635	1	178347	1	122911	52195	1	1	1	1
709.9036@4.5925655	91996	1	240122	35029	1	89620	129848	1	1	1	87936	1	1	1	1	1	42421	69742	35541	90243	67227	1	40899	1	1	1	21220	1	1	1	1	1	60891	46324	242388	17058	1	198434	43137	1	1	51236	177079	1	1
929.2092@4.6558175	1	1	1	1	1	1	1	1	1	1	16724	1	17512	14309	13516	1	1	1	22383	19945	27463	24967	24031	20399	1	1	13286	25983	25289	1	11377	15509	1	13063	13361	1	1	1	1	1	1	17412	1	1	1
1036.1552@4.679294	1	1	1	1	1	1	1	1	1	1	1	1	34486	1	23474	1	1	1	46148	38683	61920	1	1	1	1	1	18477	54312	1	1	1	1	11964	20969	24720	24428	1	1	1	12314	1	27547	1	1	1
1905.3647@4.6922774	1	1	1	1	1	1	1	1	1	10367	10877	1	12718	1	13484	1	1	1	19571	16310	20381	22749	14751	1	1	1	10175	1	21705	1	1	10783	1	1	11631	1	1	1	1	1	1	16174	1	1	1
1454.6982@4.717588	1	1	1	1	1	1	1	1	1	1	32067	1	1	1	35921	1	1	26900	52798	1	1	1	36979	77741	47698	76226	63053	1	1	1	1	1	1	1	56260	46216	37085	1	1	1	1	1	1	28851	1
705.3441@4.7865276	1	1	1	74208	30430	59211	77601	90525	1	34004	220358	161440	185340	209142	229627	1	137513	157965	79915	370262	347524	1	1	1	1	1	54768	1	1	1	129189	239216	196571	244885	74354	125951	1	1	70311	69641	60542	139208	135671	123067	117731
816.376@4.9833126	1	1	12852	11720	1	1	1	1	1	23081	15686	1	14362	1	1	51902	47016	10310	20451	10938	27760	20313	1	1	1	1	19646	1	1	1	1	1	1	1	1	1	1	1	1	10642	1	1	1	1	1
303.1978@5.587848	1	11471	10496	11627	25732	1	1	1	41057	29013	18789	31378	28492	21876	15748	23162	26295	22078	16767	19351	21117	12920	10707	14894	16735	22596	10924	11833	1	61250	73186	59253	91043	59505	44015	29664	32055	17773	25019	22843	10421	53766	44642	31783	24272
1172.1108@5.6931252	1	1	1	1	1	1	1	1	1	16033	13090	1	1	1	1	14582	1	1	12077	1	1	1	1	16942	1	1	12082	10149	1	1	1	1	1	1	1	1	1	1	1	12208	1	1	1	1	1
949.8019@5.8981423	1	13315	1	1	1	11298	1	1	15845	1	23095	12292	1	1	1	1	24315	14161	16916	13273	15901	1	1	1	1	1	13803	1	1	1	14590	15619	1	1	1	1	1	11384	14198	1	1	17072	11521	1	1
868.7806@6.272	1	1	1	1	1	1	1	1	1	1	1	1	1	1	1	1	1	1	1	1	1	23659	1	1	1	27296	35136	1	1	1	1	1	1	1	1	1	1	1	1	1	1	1	1	1	1
846.5305@6.3762493	1	1	1	1	1	1	1	1	1	1	35851	1	1	1	32642	47689	1	1	34194	42792	1	1	1	1	1	1	29167	1	1	25498	45722	1	26116	1	1	1	1	1	48951	1	1	17335	1	1	1
331.23@7.1427007	1	11873	1	27095	13939	10976	12890	15526	35087	45995	48863	86986	51408	56753	29121	1	55708	32365	28894	34458	41479	26354	27036	1	24165	39695	27527	18509	24319	143267	115356	159055	151146	91691	105907	66301	47327	23907	30580	33940	21661	61865	102190	57708	46062
1373.3687@7.201875	1	1	1	1	1	1	1	1	1	1	76459	1	49167	66615	1	1	1	49588	68730	1	1	1	1	1	1	1	36009	1	1	1	21509	1	18871	1	1	1	1	1	1	1	1	1	1	1	1
390.1764@8.471122	1	1	1	12333	1	1	1	1	1	1	10146	1	1	1	1	1	12878	15872	1	1	10198	11980	17312	22211	11739	13781	14376	12256	1	18669	26996	25915	24332	14723	10757	17392	1	14482	14628	15428	14898	12309	10875	23063	18699
412.1816@8.473761	1	1	1	1	1	1	1	1	1	1	1	1	1	1	1	11333	10114	1	1	1	1	1	10425	16413	11828	10213	11886	1	13867	11488	19683	17506	15869	12995	10878	1	10426	12075	11902	13271	11480	12573	1	16005	13887
336.2206@8.643971	17770	18222	34581	24902	11550	1	1	1	22510	16315	24356	23837	12578	1	1	1	11400	10705	25217	13713	10448	1	1	67338	44208	42734	52312	1	1	16934	111383	82876	17415	17106	1	14447	13918	17224	34137	34531	33413	1	14044	1	21581
383.2578@8.804303	11044	10208	10190	13299	1	1	11183	1	18473	22381	22572	35491	23666	42499	1	33663	30181	15411	19956	21275	20981	12383	11530	23208	12738	12358	10394	1	16113	67105	53590	43336	56566	35775	45122	27313	22190	1	17661	20176	13510	1	45655	32370	26083
385.2775@9.442317	1	1	12286	14048	1	1	1	1	32319	59354	41385	73920	45743	82514	27871	21625	26572	13726	10675	17058	26077	15825	1	19519	1	20028	15156	11499	15112	66327	40573	56104	57138	27095	39916	18440	10816	1	14460	21986	1	25673	43381	15268	13393
411.2866@9.858913	1	1	1	1	1	1	1	1	1	31138	1	38896	19945	1	1	18567	21801	10562	1	1	1	1	1	16093	11487	18242	19338	1	1	55987	37552	44756	51693	26000	1	1	1	13650	17867	18977	10056	1	1	1	1
489.2766@9.923787	1	1	1	1	1	1	1	1	1	1	1	1	1	1	1	16335	1	1	1	13281	13257	1	1	17777	15086	12673	11955	1	1	19186	13088	17550	11996	1	1	1	1	1	14972	11535	1	11628	1	1	1
582.2378@10.147545	1	48056	78187	60918	23356	53716	24269	38819	1	43608	61733	40705	31642	16830	45185	1	29281	58862	20011	32367	41742	78519	23770	1	29299	16844	66724	12758	37470	1	28169	52742	33863	22097	22785	23862	1	1	58134	29669	35142	47203	23528	57535	30690
294.1788@10.494741	19283	14082	14683	13356	17989	14780	14189	11463	26761	17423	19507	17842	15464	16972	15879	17816	17302	12799	19699	15881	1	13599	13367	15582	13905	13041	11366	10873	11736	14225	17569	14882	17770	14605	13508	16335	13179	13991	14666	13342	10509	13227	11482	13076	10378
206.1243@10.845201	1	1	24672	15757	1	18798	23939	19522	35392	22707	28199	24666	19014	21873	26992	1	1	25172	18049	19650	19619	19657	19921	32071	20694	1	20990	22401	27678	26516	21958	19825	21589	20610	21324	19601	1	26413	1	20851	23269	1	17600	21211	18809
390.3184@12.460888	1	1	1	1	1	1	1	1	1	1	1	1	1	1	1	1	1	1	14018	25163	19684	50630	1	1	1	1	15360	1	29767	1	1	35167	16088	1	1	1	1	1	1	1	1	12482	1	1	1
280.2378@12.4919405	273352	146237	381453	275743	82536	168515	131712	144164	221647	278949	216354	233185	140255	77258	149435	222862	205546	248305	137799	146301	98768	178131	161762	538582	291182	163411	291731	125433	374979	355262	487617	414315	277905	137875	168817	193910	131342	159174	329045	339861	290902	254532	204003	295719	211861
962.6156@13.2121105	1	1	22624	1	1	1	1	1	1	1	1	13153	1	1	1	1	1	1	13361	19068	29759	1	1	1	1	11941	15699	1	1	1	1	24144	1	1	1	1	1	1	1	14172	1	1	1	1	1
250.1878@13.37184	1	1	1	1	1	1	1	1	13791	15803	13078	1	1	1	1	19613	15350	1	1	12084	1	14946	11827	26523	12677	10773	15945	1	19518	18980	17430	16617	10852	1	1	1	1	1	14771	11426	12013	13263	1	10808	1
279.2408@13.997249	1	50067	15537	1	1	15329	1	1	1	1	11534	16160	1	1	10497	20152	10039	13322	15842	1	1	1	1	18087	21837	1	16146	1	1	28949	12348	27625	11228	1	1	1	1	1	17386	12054	1	18316	1	1	1
441.4267@15.073054	67638	45506	48661	1	13607	29526	74793	1	50296	52360	29252	99202	69471	1	25857	1	49628	28865	32370	20021	1	85287	1	50624	45804	22598	33333	1	84392	52324	104784	40007	35714	1	59905	1	1	129507	48346	38802	16897	67459	58919	76531	1
429.3597@17.36854	1	1	11652	1	1	1	11438	1	25364	24760	18351	15533	1	1	1	22012	17769	1	10358	23541	21565	11178	1	26870	20486	15959	12316	1	20194	21597	12724	21352	1	1	1	1	1	17444	13108	16257	1	1	1	1	1
181.9747@18.181654	1285768	1518082	1944472	2132231	2446220	1	3102888	3285675	1370025	1	1926129	2311104	1	1	3263376	1	1746972	1921200	2481903	1	1	1	1	1440105	2006548	2165154	2505192	1	1	1549477	1997075	1	1	2804239	1	1	1	1598844	1990397	2329538	1	1	1	1	1
121.9544@18.171	415725	681835	570384	625716	750041	1	400364	775201	657221	497676	716386	1	1	1	53852	592528	1	706322	1	776828	1	1	1	593987	710932	722239	44339	1	423971	1	1	740846	1	787533	1	1	1	683447	735039	1	1	1	1	1	1
403.9943@1.006724	30798	30749	27344	43561	31131	27953	29973	21445	1	36273	43914	38981	46736	43814	33073	1	1	14206	18495	54490	48054	48669	44693	1	1	1	18445	18233	1	1	1	1	17845	13470	1	1	1	1	1	1	1	1	1	1	1
137.993@1.2005306	39112	35990	38603	38083	37506	23868	27466	82352	51583	46829	47017	55191	54539	66357	37383	32826	38045	26821	35523	36861	41094	40248	33199	38505	35807	41586	32467	36565	12425	32835	1	32581	32728	35125	1	19125	22147	16562	24423	23744	14401	24828	16779	14262	14467
498.0969@1.1236365	33942	36483	1	30717	1	27117	38084	64266	20310	41651	1	12482	1	1	1	13705	33022	27995	1	1	1	1	1	45460	53782	1	18177	16160	1	22878	1	1	24918	1	1	1	1	24886	1	34296	18381	1	1	1	23433
666.0559@1.9409772	15976	21601	147667	118577	1	102197	92127	80846	31200	62995	40758	33137	28119	1	1	35360	57256	26590	20308	29166	1	18955	1	57614	37644	28393	31020	103155	99454	16597	20576	46020	15069	119542	1	102920	96233	26088	30927	27543	89085	13186	103231	17510	25008
666.0602@1.9524733	1	134143	152391	24395	96892	24228	12513	78782	1	59443	18565	1	32694	26524	28975	1	88620	26745	1	1	1	22512	21716	1	144113	38033	23733	24794	99460	1	1	35772	1	22972	90868	19473	96234	1	36712	31942	88652	16878	103229	15231	21019
374.1021@3.0088096	1	1	1	1	1	1	1	1	14702	19249	24383	33332	40412	61577	29876	1	13246	14455	10948	19195	15595	23955	14663	1	1	1	10614	1	1	10284	1	1	10091	1	1	1	1	1	1	1	1	10235	1	1	1
209.0632@3.3594096	69107	83864	399141	230634	72550	388582	74150	170683	56635	33634	75327	198753	87702	1	72243	1	32240	91994	1	25272	22314	68041	1	1	32756	38695	101178	1	45649	64269	151828	45222	82442	35916	22482	36730	52185	1	105146	87535	95498	61038	51439	55893	36190
358.0902@3.6100402	40171	50393	12804	39527	44961	1	46486	17795	74331	61570	12983	1	1	1	12003	1	1	11980	14596	1	1	12518	1	1	63762	1	17086	1	31254	1	1	18518	1	1	1	1	1	31218	53016	56128	32802	1	1	14493	21660
325.1913@3.8187737	1	1	1	1	1	1	1	1	1	67393	1	55357	1	48816	1	1	61965	1	113236	40811	96807	107984	137983	1	1	43908	34274	163730	23526	95151	184452	92886	1	143106	57434	155742	80489	1	1	18788	1	54485	103988	41146	52096
744.3977@4.480529	1	1	1	1	25717	11802	22080	1	1	1	34692	1	44746	26226	28310	1	1	1	1	1	26491	26211	13540	1	12314	17583	10889	1	1	1	1	1	1	16278	1	1	1	1	1	1	1	1	1	12183	1
828.2238@4.5454164	1	1	1	1	1	1	1	1	1	1	1	1	325235	1	1	326628	1	1	1	1	1	1	178752	1	1	295490	314872	1	1	1	69783	266745	319682	1	1	1	1	349626	1	1	1	1	1	181569	1
279.1437@4.612357	14146	1	1	1	1	11626	1	1	1	49763	16789	37945	1	1	16255	1	17102	1	1	13495	1	1	1	10543	1	12294	11898	13733	35206	34849	15936	15113	1	27922	40446	1	17831	1	1	10552	1	19359	21319	1	1
1681.124@4.6551113	1	12477	14667	13386	13522	1	15532	15567	1	1	1	1	15878	1	1	1	1	16735	1	17013	19433	24291	1	1	25748	1	17767	1	1	1	1	31415	19250	22868	17695	1	10810	1	19585	1	1	23228	17107	17604	14177
1442.3232@5.0602145	1	1	15007	18763	1	20164	1	12925	1	1	15101	1	1	12445	1	1	1	1	1	1	10039	1	1	1	1	1	12127	1	1	1	19799	16699	15087	1	1	1	1	1	15717	10948	1	1	11216	1	1
979.7725@5.2318	13545	12537	12467	13056	1	15915	1	1	1	15146	11493	1	1	1	1	1	1	1	1	1	1	1	1	24590	17509	14741	21959	1	15285	10708	22739	14734	1	21846	1	1	1	1	17830	13969	14805	24260	1	10502	15426
1558.7701@6.3560505	1	1	1	52034	41085	1	45241	1	1	1	1	1	51574	63592	1	1	1	44116	1	73840	62527	1	60437	1	1	1	28775	1	1	1	1	39578	1	38796	1	1	1	1	76386	44838	47446	54344	1	1	36478
359.2618@8.597087	1	1	1	31578	15863	11268	17278	35117	26257	68304	60317	123013	72557	76876	44035	41098	56178	29786	43331	45934	54962	26328	23883	1	31133	45845	40510	22415	50009	142884	103809	136139	189131	118729	122098	55584	62598	1	30071	47983	26672	70861	135331	66289	52975
387.2888@9.965571	1	25192	56580	68344	20868	30129	28519	35459	95460	189047	107265	172833	70599	103730	109862	56306	74771	39853	37004	70312	113847	66354	1	56239	56804	50494	94645	23299	1	223998	102684	264122	229408	84372	112123	1	1	22819	95374	94498	40474	171517	1	1	62924
413.3047@10.523231	1	1	19136	25035	1	1	1	1	43461	99948	44641	17678	1	1	1	25027	24052	1	12055	21766	1	1	1	10773	1	17838	31932	1	19487	32081	25809	39539	25042	1	19277	1	1	1	11924	1	18023	17267	14501	11919	1
369.2782@10.74673	1	1	1	12754	1	1	1	1	18841	26972	20029	38805	1	30244	21646	1	13092	1	1	21212	36239	26013	1	1	1	1	10266	1	1	40724	12315	34544	25821	1	1	1	1	1	22922	19372	1	24711	14851	19751	11278
439.3166@11.013159	1	1	24435	24540	17471	13410	21918	1	1	77243	38621	57530	28347	59457	51335	1	24584	29768	20272	22697	40764	24437	12966	1	25097	20817	41318	11983	55933	94497	65487	86271	54619	18540	45906	26362	20696	1	41286	29175	15152	73847	29378	41199	19049
423.3261@13.032784	1	1	1	15735	1	1	1	1	1	50862	21644	38050	1	32514	1	1	1	1	1	1	21300	1	1	1	1	1	20959	1	19654	31894	1	39542	24133	1	1	1	1	1	19958	16569	1	31191	1	1	1
682.4107@13.3989	1	22540	35904	33331	1	28123	10946	14131	1	20681	18591	14774	1	1	18892	1	1	16316	11622	24052	22026	28509	1	1	13968	1	28621	1	19633	1	1	19251	12099	1	1	1	1	1	21522	13642	12705	16587	1	13656	1
218.1621@14.610729	1	110860	1	1	10469	1	1	1	1	1	11916	1	1	1	1	1	1	1	1	1	1	1	1	1	32199	1	12526	30960	1	1	1	1	1	1	12672	1	16305	1	1	31240	1	1	18061	1	17449
405.3108@15.031814	86977	43277	42879	18405	12840	10150	1	1	88084	62075	44547	16107	12480	1	1	59552	44876	32526	19820	11537	10205	15946	1	76297	50171	28281	16417	1	1	63984	38221	20806	20080	1	1	1	1	65438	36941	23447	13821	1	1	1	1
290.0684@1.2486428	1	1	1	1	1	1	1	1	1	1	1	15065	1	1	1	1	1	1	11764	25787	22387	18297	1	23603	14385	1	17932	1	1	30438	1	1	1	18853	1	1	1	1	1	1	1	19322	1	24988	1
194.1105@1.3657143	1	1	26642	1	1	1	1	1	1	1	1	1	1	1	1	1	1	1	1	1	1	1	1	1	10838	28655	12569	11667	10000	1	1	1	1	1	1	1	1	1	1	1	1	1	1	1	1
600.0979@1.7199229	1	1	1	1	1	1	1	1	1	1	1	1	1	17200	34697	1	1	1	56742	36353	38501	26095	42719	1	1	59633	54559	81225	40359	1	47458	1	50242	108707	32322	55861	68482	1	1	1	1	86391	65022	77450	53246
317.1592@3.6201537	1	11909	21413	1	1	1	1	1	1	1	1	1	15085	1	10562	25577	1	1	15455	1	1	1	1	1	1	15454	23903	14559	22700	1	1	1	1	15007	1	1	1	1	1	1	1	14597	1	1	1
700.7062@4.3378	1	1	1	1	1	1	1	1	1	1	1	1	15333	10425	1	11805	1	1	10225	1	1	1	1	25584	15086	41134	25262	54647	42868	1	1	1	1	10393	12556	1	1	14761	1	1	1	11170	11280	1	1
1944.9761@4.4448333	1	1	1	1	1	1	1	1	1	1	1	1	10759	1	1	1	1	1	1	1	1	1	1	1	1	21837	13108	1	25615	1	1	1	1	1	1	1	1	1	1	1	1	11095	1	1	1
1661.1234@4.5396	1	1	1	1	57632	69012	48012	1	1	1	1	109880	1	70035	1	1	1	1	71496	105628	1	1	1	1	83185	1	85358	1	1	1	1	1	1	111993	61772	1	75728	1	1	83038	64504	101521	1	105422	80207
678.0478@4.5431027	1	1	24851	107741	74879	99206	56401	1	1	75843	24919	120862	304504	218752	180908	1	1	192300	386234	65132	176383	394079	325199	1	1	212945	299178	20643	257394	1	119832	183990	65044	294736	593960	118915	198187	1	94490	246435	285283	312933	297738	176272	292025
629.3089@4.8185	1	1	1	10314	1	1	10406	1	1	1	1	1	14739	15185	11296	1	13668	1	1	1	1	1	1	1	15574	20259	21888	1	1	1	1	1	1	1	1	1	1	1	11942	1	1	1	12174	1	1
2075.0945@4.729579	1	1	1	1	1	1	1	1	1	1	1	12358	1	1	18459	1	1	13686	1	1	1	25364	19452	1	1	1	19322	30623	33464	1	1	1	1	1	14918	16674	1	1	1	16220	1	24038	14756	1	1
802.7039@4.8494287	1	1	1	1	1	1	1	1	1	1	1	1	1	1	1	1	1	1	1	1	1	1	1	20376	14996	15812	16217	1	30095	1	1	1	1	1	1	1	1	11169	1	1	11310	1	1	1	1
1111.079@5.2608333	1	1	1	1	1	1	1	1	1	1	1	1	12327	1	1	1	1	1	1	1	1	1	1	16121	14072	14772	12300	18098	1	1	1	1	1	1	1	1	1	1	1	1	1	1	1	1	1
421.716@6.0718894	1	1	1	1	1	1	1	1	1	1	1	1	1	1	39967	1	1	1	1	1	25605	1	1	1	1	46008	51519	1	1	1	1	1	1	26551	14145	1	1	1	1	1	32294	1	1	33401	1
1766.2032@8.015	1	1	1	1	1	1	1	1	1	1	1	1	1	1	1	50458	1	1	1	1	1	1	1	1	1	1	34666	1	1	1	1	68005	1	1	1	1	1	1	1	1	1	1	1	1	1
575.2431@11.608153	34931	66527	70055	65102	37651	69421	40349	1	1	1	41861	31465	23807	44240	68388	1	26113	28607	41986	57570	54807	63897	1	1	45975	21004	56021	19826	1	31986	23070	37137	24729	13849	15944	1	1	1	57487	30558	20520	43666	12067	28788	17447
550.2245@11.90104	1	1	47121	37336	14040	47359	1	1	1	1	1	33540	1	1	1	1	1	1	26247	30207	33648	1	1	1	26344	28878	35675	16740	1	1	15183	38544	24226	1	11630	1	1	13898	1	31566	21669	25735	1	1	1
755.5288@12.178513	1	1	17513	53668	19067	33274	51221	37265	1	1	14892	59159	38759	32281	1	1	1	1	58606	43059	52829	44399	26870	1	14762	1	61340	54353	46199	1	1	25770	56188	25866	38562	49513	21111	1	12182	1	53329	46212	34323	70348	1
768.5417@17.9685	1	1	1	1	1	45425	36203	1	1	1	1	1	1	32011	1	1	1	1	1	1	1	1	45249	1	1	64396	26510	1	1	1	1	1	54076	1	46572	1	68949	1	1	1	46568	21223	39491	18277	26646
181.9746@17.975199	649099	584214	510578	471946	452277	446190	454353	462990	1	552248	478065	443535	436212	410412	442918	566283	509661	490688	445837	430567	446500	424403	431074	576604	517789	480322	441600	440477	441116	571350	475623	445237	436689	418255	441864	425626	444231	573828	489195	475701	456151	432541	407275	431641	462584
140.9495@17.985388	1	1	1	348100	337205	331500	342268	351461	1	1	1	319662	320792	308635	385704	1	1	348480	331670	321196	294212	335398	372174	1	1	305240	301737	334921	331972	1	1	335406	307158	310403	375248	389745	391580	1	1	328603	332906	314099	311977	394732	411934
229.1272@2.9981	1	1	13978	1	1	1	1	1	1	1	11410	16713	1	1	1	1	12379	1	1	16561	1	10605	1	1	16403	13583	14590	1	1	19563	27163	26777	23184	26176	18925	15306	21768	1	15713	16226	12951	25622	21421	22272	14566
270.0822@3.0594666	35663	1	1	19325	1	32126	1	19124	1	1	25872	1	1	1	1	1	1	38584	28050	31646	31149	1	1	60478	27356	1	42857	1	1	37050	41183	31330	34028	1	1	33327	18389	33987	39164	38295	32516	32609	28804	34765	33841
273.1524@3.4008205	1	13366	16923	14948	1	1	1	1	23118	18656	14822	17777	18703	14187	12160	1	21121	13883	18264	12068	1	1	12929	1	19178	1	15237	1	14983	1	35729	30695	34173	35181	24482	25471	21233	18349	19129	18569	12797	28099	31747	20430	18140
567.3256@4.0451875	1	1	1	1	17739	1	1	1	1	1	1	1	1	1	1	1	1	1	11852	1	1	1	1	1	1	14273	11945	20578	1	1	53605	26147	1	20010	26294	24150	13218	1	1	1	1	1	17090	14670	1
1404.6497@4.210214	1	1	1	1	1	1	1	1	1	1	1	1	11706	1	1	1	1	1	20583	1	1	1	1	19445	1	23330	15507	1	1	26136	1	22596	24117	1	11049	20734	20279	1	1	1	10370	1	1	12592	1
1405.1493@4.210687	1	1	1	1	1	1	1	1	1	1	1	1	1	1	1	1	13198	1	14051	1	1	1	13607	21650	1	1	12855	1	1	27106	21026	18533	22345	14349	1	19269	20302	1	16411	1	1	25675	10639	11922	1
245.1595@4.291486	1	1	1	70067	29745	98510	76184	58529	1	1	1	1	87451	83835	145302	1	1	76488	121856	25645	87565	73432	115159	1	1	115666	68506	102096	96848	15434	17691	10476	19140	15984	233930	164751	109896	1	1	1	75060	13580	111376	61010	68998
711.622@4.526056	36833	60682	77650	66918	1	1	1	1	1	1	1	108503	86934	55196	89633	1	109457	91775	76818	113427	100158	116155	112320	1	100256	103962	93842	1	1	115617	107013	133685	101849	101457	73366	68789	78573	1	1	73419	69897	74760	85669	97610	69230
829.556@4.5253425	1	1	1	93919	64181	111340	66060	91252	1	1	1	149977	106639	111541	135993	1	153318	141348	94626	172306	156436	95399	168856	1	111397	1	129147	1	1	1	1	154086	162403	139994	121741	115834	112224	1	1	137881	90814	181511	144099	142042	98679
828.0652@4.538305	1	1	1	393072	1	1	290630	1	1	575741	638092	1	503097	439416	520773	1	589269	1	1	1	702632	656765	631403	1	1	1	469745	311230	1	1	1	1	1	753131	420618	521243	1	1	1	1	354691	698211	566853	1	1
1003.4597@4.551349	26643	42862	30893	29024	22500	31353	19375	1	39463	35123	30617	38830	28902	1	1	31479	33080	36176	27080	28471	34631	1	34698	1	36015	31266	28419	20917	1	51040	43187	42494	37570	39199	27340	32382	1	1	39434	35133	30772	32741	33651	35189	1
685.3187@4.7393336	1	1	1	1	1	1	1	1	1	1	1	26951	1	1	1	32372	28975	22734	33210	20888	1	1	1	33099	26073	47397	55446	1	1	41088	54926	40737	44502	54639	1	50078	36524	30737	33273	27131	22679	38983	43360	45021	40281
1654.1415@4.950724	1	1	1	46901	1	33113	44163	34716	1	108242	38613	43884	1	29180	28986	1	10280	46810	30457	61760	41238	47864	1	1	1	17517	16298	1	1	1	1	1	118809	44849	26978	21302	1	1	59507	48513	1	1	1	50966	1
285.1894@6.2847934	1	1	15390	10377	1	1	1	1	1	1	1	1	1	1	1	1	1	1	11095	14627	10476	1	11500	1	1	1	16259	1	14009	47782	56807	48530	55704	52782	43547	27288	34864	1	21012	25399	18492	41107	30110	34338	30669
285.189@6.3566537	16640	1	1	10641	1	1	1	1	1	1	1	1	1	1	1	15324	13944	12698	1	1	1	1	1	21490	17287	17001	16259	1	1	24662	31046	23235	31591	27724	22168	14804	18369	13132	1	13418	1	24854	19220	17774	17006
287.2072@7.0835214	37756	1	49218	48599	31031	29988	25571	34076	1	53246	52991	74745	26849	16573	26724	1	1	55548	51433	72632	55810	24369	52498	1	106038	87006	84190	48136	55139	163703	164723	183255	173653	200809	123602	74629	133434	118422	96859	99038	81884	199098	136319	167166	111348
376.2153@8.604952	1	1	1	1	1	1	1	1	1	1	1	1	1	1	1	10624	1	1	1	1	1	1	1	18142	14366	10243	13586	1	14776	10880	16989	17186	14704	13825	10323	12382	1	1	10174	11101	1	12085	10072	14022	11627
352.2163@9.112694	47685	45523	37030	38604	23455	28757	33451	16206	21700	24501	23103	16228	17058	1	17129	21125	21595	31092	32337	20321	17057	18755	30590	55489	43195	39812	40428	26621	1	38534	70206	55873	59435	51243	22318	47547	38512	52382	43106	49574	58304	48193	43982	61862	59851
385.2722@9.234676	1	1	1	1	1	1	1	1	1	16311	12328	35602	13718	25556	1	16944	15772	1	1	1	1	1	1	13319	1	17105	15317	1	16003	54256	37599	46031	54084	25889	50785	21860	17337	1	14126	13002	1	22392	45622	21801	16413
582.2346@10.01435	1	38419	69285	45002	14596	39861	12704	26701	21760	30459	37980	24167	17588	1	26620	1	14096	45541	11068	18542	26480	56406	1	20692	17397	1	51604	1	1	36123	17469	39083	14058	11031	11304	1	1	1	42930	17570	24042	32266	1	41672	24605
131.0904@2.8880002	1	10519	1	1	1	1	1	1	1	17317	11799	1	1	1	12615	22957	15425	1	11596	1	17396	14518	1	22400	20224	22834	19663	12154	23565	28712	12401	18990	14654	12381	1	1	1	1	20125	20352	1	26020	1	12098	13665
262.059@3.181714	10421	1	1	24874	21682	1	16943	1	1	18640	15185	13641	42365	29498	11277	1	19839	14807	10998	15818	14428	12407	14339	26990	1	25603	13851	15548	46636	13096	1	18225	11599	21145	16299	11846	17141	26881	15693	1	15315	49200	11334	11475	16025
641.3135@4.533375	1	1	1	1	1	1	1	1	1	1	1	10880	1	1	1	1	1	16599	1	1	1	1	1	1	1	1	24411	18029	1	1	11106	1	1	1	1	1	1	1	10213	1	1	1	13690	1	1
861.373@4.8101172	1	10273	26172	24697	1	11846	1	1	12595	20196	24640	1	38274	20887	1	1	20017	10798	1	1	1	1	1	12535	1	1	13984	1	1	1	1	1	1	1	1	1	1	1	15712	14166	1	1	1	1	1
803.0268@4.8508005	1	1	1	1	1	1	1	1	1	1	1	1	1	1	1	1	1	1	1	1	1	1	1	19565	13519	16667	13635	12497	1	1	1	1	1	1	1	1	1	1	1	1	1	1	1	1	1
976.757@5.4069996	1	1	1	1	1	1	1	1	1	1	1	1	1	1	1	1	1	1	1	1	1	1	1	21386	14185	1	13937	1	1	1	1	1	1	1	1	1	1	1	1	1	13219	10183	1	1	1
1038.4952@7.5817146	1	1	1	1	1	1	1	1	1	1	1	1	23414	1	1	1	1	1	1	1	1	1	1	1	1	28091	45080	1	1	1	1	20330	1	1	1	1	1	1	1	12889	1	1	1	1	1
148.0143@8.624932	13964	10480	1	1	10617	12988	12571	1	24665	19753	11515	11381	1	1	13301	11768	16752	10625	1	28377	18621	13541	27217	29979	28511	22932	19088	26033	44324	17732	24334	1	30812	54054	55487	41566	15054	65363	21267	29428	27838	38260	32641	28565	30419
510.2302@3.8640451	1	1	1	1	13727	1	13173	1	1	24382	26961	1	23036	10997	1	1	1	1	1	1	1	1	1	1	1	30586	33375	38362	32321	1	1	19404	1	13608	1	10574	1	1	15307	1	10767	39028	1	1	11499
622.5328@4.518875	1	1	1	1	1	1	1	1	1	1	1	1	33933	1	1	1	1	24788	1	45833	1	1	1	1	1	1	27966	1	1	1	1	1	1	1	37116	48660	1	1	1	1	1	1	1	1	1
829.7263@4.523581	45394	1	99682	81084	58083	126453	44483	88072	101185	106824	131801	168422	86223	121517	134351	1	125525	128252	86304	147014	146921	73951	162580	94429	115496	1	132010	1	1	1	1	1	148430	159003	91341	116241	57207	121166	136858	124449	72667	163923	124260	154693	90257
1655.7946@4.540615	1	1	1	738415	573567	731170	517982	603945	1	1	1	1	929201	828159	1	1	984464	994732	765884	1217035	1193651	1	1106325	1	943037	780191	887382	559777	658074	1	1	1	1	1291058	805310	1	1	1	1	963664	704448	1	1	1	1
1003.2629@4.5465	1	1	30442	27619	24541	27524	20687	26194	1	1	36517	34468	27898	27055	26431	1	28317	35215	23617	28762	36881	35946	33516	1	34759	33721	26806	16777	18610	1	42441	43158	39558	42040	28442	30866	34692	35936	37595	21201	29821	35441	35157	36556	32577
705.2052@4.7647147	1	1	1	1	1	110324	94940	93838	1	82494	1	1	281903	262687	337109	1	155950	1	1	571953	496368	1	525575	1	1	1	112975	1	145384	1	1	281379	269078	344143	1	216395	1	1	162858	1	1	203197	1	1	1
551.2421@12.054137	33583	63901	70155	73918	29486	80484	53615	1	1	67547	62276	63683	23630	51279	64435	1	43378	46956	45292	67540	79620	77392	49249	1	44322	43265	72788	20223	73422	44270	36335	71667	48609	1	19416	20231	1	20569	64467	63558	46094	52916	13114	1	16883
296.1336@12.053049	117996	185517	207038	216366	91073	238790	140142	152500	141453	203493	161900	1	69745	141596	167634	107371	128317	125722	1	202102	214519	1	135383	122336	127267	126989	190058	57578	1	140788	102782	183453	131260	1	57055	59335	39603	63468	204279	170492	122504	141843	39051	1	1
615.2106@13.034189	17754	34593	13411	1	11115	21246	15715	1	41364	39255	18238	15090	1	16385	15588	1	1	10362	11027	18633	18779	15760	1	17390	32615	16722	12498	15518	19220	22199	1	18379	1	10324	16110	1	1	35786	11404	29210	1	1	14416	1	12462
427.0234@1.1038823	552741	856224	597943	887896	819186	599423	267949	547570	1261914	734386	614244	528445	123463	260665	529812	140727	300552	494467	412945	177821	360768	140541	71026	363297	538112	426065	328148	274970	171310	355309	222694	202883	330322	303992	267464	409919	351384	399719	779165	700027	672673	284383	396035	434636	511185
220.0487@1.0991222	24605	15409	1	17238	41495	1	30694	1	19503	1	1	12220	46502	38485	1	1	111283	48034	121115	193584	48421	41379	61754	1	104539	132858	45096	242232	117011	1	258427	232205	225277	280890	274264	286263	290983	1	251446	170300	118924	339226	284593	208225	233402
743.061@1.4694185	118954	171733	144518	203385	86610	134283	151370	147443	196055	177729	1	1	102284	27584	102792	1	83492	131520	20493	80260	99504	105437	61916	59712	103690	53287	158823	1	88015	145209	54377	151106	1	54188	1	1	143692	1	269800	179295	197276	161598	22831	165409	184167
646.0922@1.0986521	1	1	1	1	1	1	1	1	1	1	1	1	1	1	485031	1	238143	515720	540082	524824	465858	413164	688891	1	1	1	607111	1	1	1	1	1	282658	390432	210276	1	1	1	223851	422655	319440	245593	174499	169992	1
185.066@1.1960541	1	1	15490	24987	1	17556	20052	1	34516	44628	55364	52992	53650	57886	41308	45698	69609	37053	56757	89497	89089	89121	107801	1	1	49095	35405	45124	15159	1	39578	36657	45915	25423	1	26071	1	1	1	1	1	18038	18198	24911	1
1234.6025@4.769385	1	1	1	1	1	1	1	1	1	1	1	1	48717	1	64317	1	1	1	1	1	90213	1	1	1	1	17189	23901	1	1	1	1	1	1	63258	26197	1	1	1	1	20143	1	42256	29372	38188	1
1234.3611@4.7733607	1	1	1	1	14063	1	1	1	1	1	54243	16736	55751	1	93220	1	40745	1	1	1	136077	226381	164652	1	1	1	13077	1	12738	1	15929	42723	39568	1	1	57124	61224	1	1	44679	21137	41515	1	1	39416
294.0537@1.2914315	121284	155538	268726	72229	33516	244794	83322	128323	117785	181501	146773	66875	78567	78533	200282	130663	126436	153193	134561	146195	140831	154222	113988	402058	350762	193290	222116	159209	325312	223530	180582	219181	130886	222735	114442	172270	213321	255473	280479	311817	353803	218545	154144	203003	251177
710.3518@6.7579	1	1	11170	1	1	11174	1	1	1	10683	12794	1	1	1	1	1	1	1	1	1	10223	1	1	11590	12730	1	17990	1	1	1	1	1	1	1	1	1	1	11305	1	1	1	1	1	1	1
1086.627@11.45176	48343	40040	45749	54800	10136	23913	15192	1	65106	95306	49670	17629	1	1	1	63324	45275	18484	28312	77447	1	1	1	31186	27887	1	59425	1	1	48062	1	58674	1	1	1	1	1	11013	59216	48946	16439	22354	1	1	1
232.1373@3.3121216	13948	18697	22105	15866	21216	14129	27153	11701	14466	20062	1	1	17123	1	1	13001	10451	12483	11535	1	1	1	1	17438	16684	1	10651	1	12915	15823	1	11887	11912	1	1	1	16203	14594	22194	30068	38422	33249	13173	28082	21690
336.2226@7.6939745	1	14254	21882	15987	10001	12119	11836	10740	1	1	1	1	1	1	1	1	10853	12100	10696	12099	1	1	13385	13247	17254	17642	17094	1	17885	19905	1	22036	25244	18268	12286	20380	15080	15792	26331	23141	22164	20616	19478	30512	25557
759.5652@17.970177	1	1	280873	815239	585384	891824	582163	553951	1	1	471768	671402	577336	964650	1091703	1	1	481902	695881	535914	724840	645032	520742	1	1	419406	580259	622678	435959	1	509368	454317	588252	798807	588637	685310	446928	1	299596	660329	796448	720389	617141	686191	462069
733.5544@17.970915	1	1	1	1712533	1504513	1680017	1783802	1237053	1	1	1	1599111	1470513	1695632	1345450	1	1	352518	1493858	1366141	1976590	1876664	1419011	1	1	302709	1416342	1708397	1368226	1	1	1576001	1409352	1520567	1575394	1750469	1323025	1	1	1648153	1535935	1550467	1618075	1430079	1538121
377.0695@3.0191188	14186	13966	14572	12548	1	15331	18752	11763	14722	14595	10881	14266	14162	17918	11571	1	13570	10189	13482	11830	10055	1	1	1	15740	16487	15443	21485	1	21251	17783	18248	20699	16557	21519	17352	1	1	17392	17683	14959	16615	26010	19971	1
146.0386@1.4693599	1	10516	11393	1	1	12457	1	1	1	14423	1	1	1	1	1	26541	1	1	19754	1	1	1	1	25895	21242	26584	29165	30603	31654	1	1	1	1	16096	1	15986	16063	20454	1	14720	17453	25993	1	1	1
1708.8094@4.5175	1	1	41047	41599	16906	1	1	1	1	1	11659	38411	21404	1	1	1	1	16283	1	19287	1	1	1	1	1	19041	10155	1	1	57946	28370	64663	139793	27489	1	1	1	1	52767	1	1	34284	1	1	1
493.3091@11.182619	1	1458881	2515155	1814531	1	1546743	690242	1047245	1	1784671	1816384	1113444	620999	876090	2042559	1	1	915602	609495	1319515	2029203	1637532	952578	1110775	910207	633321	2205753	444556	2156795	1	918298	1707923	797840	330511	432123	320707	292610	1	2216379	1049681	650239	1098863	292545	714451	1
339.9893@1.060857	1	1	1	112770	97683	1	47946	1	82858	1	67870	152848	1	1	1	1	1	155485	1	117726	1	1	146596	1	1	1	1	22222	1	1	47759	1	1	184743	1	1	1	1	147745	1	1	1	172152	1	1
200.033@1.1159	1	1	1	1	1	1	1	1	14611	1	24185	20943	1	38803	1	1	40617	1	1	1	31599	1	1	1	25452	44499	1	1	1	1	1	1	1	1	1	1	1	18391	1	17188	1	1	1	1	1
187.1046@1.9612381	22390	1	20659	1	20405	1	21136	1	1	21158	18959	1	1	15979	13707	20122	18402	1	1	1	1	1	11953	31836	34289	30243	1	35451	1	1	20727	1	1	1	1	1	1	1	16462	16792	19382	1	1	1	1
858.4181@2.9973748	1	1	1	1	1	1	1	1	15747	1	11353	1	14484	1	13325	1	21998	12069	15045	1	10595	1	1	1	1	20318	1	18856	14531	1	1	1	1	1	1	1	1	1	1	1	1	1	1	1	1
512.1205@3.0678332	133272	236137	127733	276046	99523	95663	93137	109381	141268	201973	256797	25151	176676	151803	221798	1	257872	186410	292481	416333	261127	302009	260896	347364	333401	291097	1	113279	188568	186921	1	27760	57420	427184	73840	242339	39152	189781	300894	183046	69733	54167	32753	22883	61615
244.1377@3.0641177	1	1	1	1	1	1	1	1	1	1	34406	22438	1	1	1	67488	41706	35722	35795	46952	29917	34515	29947	51736	1	1	1	37026	1	47920	33466	33754	24520	1	1	1	1	1	1	1	1	1	1	1	1
601.2244@3.1341667	28048	16883	22916	27360	14713	24328	16882	1	15814	19369	22567	12890	14681	1	1	1	1	1	1	1	1	1	1	1	1	1	1	1	1	1	1	1	1	1	1	1	1	1	1	1	1	1	1	1	1
239.0689@3.231	1	1	1	1	1	1	1	1	1	1	98479	1	1	55354	1	1	1	1	1	1	1	1	1	1	54423	1	1	1	1	1	1	1	1	1	1	1	1	1	1	1	1	1	1	1	123493
381.1652@3.315	50563	30079	32165	37014	23086	83055	50150	43545	31651	44218	38475	49348	44831	1	37337	1	1	26660	1	17675	18471	1	1	23269	33327	1	1	1	1	11921	22909	1	10925	20220	1	1	1	1	25261	27905	42378	1	1	13838	15882
246.1139@3.3552802	25240	36171	45845	42312	24640	30569	1	1	26988	34576	19906	1	1	1	1	1	22679	20906	1	1	1	21683	1	51205	30652	12257	1	1	11321	1	1	1	1	1	1	1	11262	1	25069	32997	37478	26090	1	15586	18269
280.134@3.3454669	1	64716	32462	1	1	1	1	1	60046	16009	60078	1	43097	1	1	21221	1	35244	24039	1	1	1	1	1	68369	1	1	1	1	1	1	21715	1	1	1	1	1	1	39330	1	32820	1	1	1	1
778.3961@3.3793335	1	1	1	1	10998	1	1	1	1	1	25338	1	1	1	12453	1	1	1	1	12883	12621	1	14865	1	1	1	1	1	1	1	1	1	1	1	1	1	1	1	1	1	1	1	1	1	1
590.2878@3.5229285	1	1	1	19052	17432	18241	12788	1	13626	14374	18138	16502	16262	10760	13327	1	1	1	1	1	1	10474	1	1	1	1	1	1	1	1	16360	1	1	1	1	1	1	1	1	1	1	1	1	1	1
416.2326@3.5665004	1	1	1	1	1	1	27862	1	1	1	31766	1	1	1	1	69108	1	1	50182	36103	39850	30516	31407	46988	1	75896	1	90420	38447	47775	1	40492	25089	46035	28140	54435	37098	55078	35866	23929	1	68100	24138	29143	30378
843.9178@3.6969132	1	1	1	1	1	1	1	1	1	1	10099	1	11415	11492	1	32656	17642	1	16061	12926	15761	18345	1	29515	1	19120	1	28044	1	12430	26315	22087	1	14960	10962	1	1	12541	1	1	1	14461	1	1	1
400.2342@3.8614643	19343	23447	1	25500	21121	15015	18524	15667	26635	27811	31174	1	28358	19818	21950	1	1	1	21189	17240	26050	28777	14596	1	1	1	1	1	1	1	1	19471	11302	19541	1	18494	1	1	1	1	1	1	1	1	1
1046.5153@3.890846	1	1	1	1	1	1	1	1	1	1	15221	1	13235	1	1	1	1	1	1	1	12275	11551	1	1	1	28070	1	32253	1	1	1	13898	1	15934	1	11328	1	1	1	1	1	1	1	1	1
1427.2191@3.8874166	1	1	1	1	1	1	1	1	1	1	18804	1	1	1	1	1	52633	1	38789	1	1	1	19454	1	1	1	1	25004	38570	1	23633	1	1	1	1	13168	1	1	1	1	1	18993	1	1	1
947.9786@3.8875003	1	1	1	1	1	1	1	1	1	12372	14566	1	12343	1	1	1	1	1	1	1	1	1	1	1	21136	34936	1	38321	1	1	1	1	1	1	1	1	1	1	1	1	1	22902	1	1	1
1535.2653@3.9347854	170611	1	139602	122807	34716	42827	51496	40701	1	1	184392	36128	94376	34085	56751	140719	1	133839	167402	151275	114620	89629	228405	1	95080	110678	1	50094	103081	1	264210	139426	161117	151079	72769	124789	78667	1	164605	187408	74029	1	134852	140516	107427
1101.089@3.9692357	1	1	1	1	13656	1	1	1	1	1	22481	1	1	1	1	1	1	23248	32060	1	1	13334	1	1	60178	1	1	1	1	1	13139	16204	10466	28008	21648	1	1	1	12882	15656	21479	1	1	1	1
1121.0413@3.9831073	1	1	1	1	1	1	1	1	1	11619	13401	1	11895	1	1	1	1	1	1	1	1	1	1	1	16638	15866	1	11268	10904	15827	17202	14866	11179	17526	10431	12549	10191	10706	12533	10077	1	23469	11856	11727	10991
1161.018@4.00297	10217	17167	15370	21040	17720	19459	16432	1	13415	1	19550	10601	22116	12062	13957	1	1	1	12551	1	1	10136	1	1	31748	29580	1	1	1	12801	23223	17719	10324	14912	16334	11003	12428	14641	18215	12067	14895	1	14039	1	12934
691.3464@4.004511	1	33905	30650	36429	27994	20790	37070	18166	51214	19241	22759	25062	17386	25771	26171	36996	30231	50316	29355	14381	15409	10162	1	28979	51883	47990	1	1	21150	29137	33069	25184	25357	26974	37400	24225	42347	29120	38478	18759	24389	37433	60772	25949	33084
1146.4904@4.0418234	30258	1	1	1	1	1	1	1	1	19565	27427	1	1	1	1	1	1	19561	14272	1	1	1	1	32788	32823	1	1	1	1	25865	34647	1	15993	1	1	1	1	1	1	1	26020	40634	1	20049	28181
1211.5339@4.064609	1	12023	1	13782	1	1	1	1	1	16049	19156	1	15156	1	1	1	1	1	15100	1	14133	1	1	1	34266	39774	1	41579	40677	1	15640	17807	1	17197	1	13030	1	15332	1	10001	10673	36299	1	1	1
994.5116@4.1085787	1	67062	51491	1	37969	43760	42137	64993	167486	1	159222	1	1	1	82152	1	1	47575	1	97437	1	130837	52432	1	1	1	1	1	1	1	1	1	1	1	1	1	1	1	41581	25461	1	1	1	29085	18202
694.3323@4.5315	1	1	1	1	12434	1	1	1	1	1	11798	1	1	13180	1	1	18160	26866	17032	1	1	1	1	1	1	24908	1	1	21791	1	26659	1	1	1	1	1	1	1	19042	15585	1	32891	25344	1	1
710.1803@4.548	32143	1	1	1	1	1	1	1	1	1	112789	1	1	1	1	1	1	1	1	1	1	1	1	1	1	1	1	1	1	1	1	1	1	1	1	1	1	1	1	1	1	1	1	1	1
924.0565@4.525083	1	1	1	1	1	1	1	1	15309	1	21674	11622	32560	1	1	1	1	1	1	1	42220	1	1	88357	1	103321	1	1	1	26873	32230	1	1	1	1	1	1	1	13046	11002	1	1	1	1	1
679.0359@4.5228567	1	1	1	1	1	1	1	1	1	1	24049	1	1	1	1	53050	49823	1	23599	1	1	1	1	1	1	49284	1	1	1	28818	23720	1	1	1	1	1	1	1	1	1	1	1	1	1	1
1582.4238@4.532111	162975	302833	172408	196760	145576	153733	143415	107596	1	493567	483481	206602	1	358789	402172	1556968	1317869	470292	1065716	437140	1	595680	501001	1550240	786633	1143585	1	1412620	1350909	603649	674916	745896	405814	1	886813	729732	284118	1464931	349477	383348	379301	1	400867	371583	351580
1581.7429@4.5397778	224898	338312	227724	248775	172327	1	1	134127	494321	441200	569975	1	1	1	1	1	1	529259	1332873	1	1	1	1	1	1	1	1	1	1	1	1	1	449640	729752	1107483	1	335578	1	400373	1	497343	1	1	1	1
992.6819@4.5326667	1	1	1	1	1	1	1	1	1	1	1369165	1	1	1	1	1	1	1	1	1557535	1612191	1	1464662	1	1	1	1	1	1	1603645	1639908	1846578	1545006	1720450	1	1	1	1	1253450	1	1	1649132	1	1	1
595.2932@4.5372	1	16168	13323	12571	1	1	1	1	1	12559	25185	1	1	1	1	1	1	1	1	1	1	1	1	1	1	1	1	1	1	1	1	1	1	1	1	1	1	1	1	1	1	1	1	1	1
592.6861@4.5829997	1	1	106048	159082	1	118490	113672	116431	293289	1	408810	159342	1	287984	314028	1	1	1	1	1	1	1	1	1	1	1	1	1	1	1	275179	1	1	1	1	1	225546	1	267263	1	1	1	1	1	1
616.3421@4.625205	1	63371	45519	45181	28802	81226	53350	48561	1	47485	35091	44592	1	27744	37476	1	1	36627	1	30365	21912	21278	24698	1	33892	24799	1	1	1	47127	39730	42695	41180	44664	19954	24086	45008	1	64287	39073	32788	41211	59598	43012	46231
946.8665@4.650429	1	1	1	1	1	1	1	1	1	1	27090	1	67175	43757	53872	1	1	1	1	1	67029	89700	67643	1	1	1	1	63092	44129	1	1	1	1	25980	1	26019	1	1	1	1	1	32918	1	1	1
929.0145@4.653319	1	1	1	1	1	1	1	1	1	1	17597	1	19096	15174	15189	1	1	14009	20020	20478	25239	26772	23510	1	1	19414	1	26675	25157	1	1	15084	1	13498	14904	12538	1	1	1	1	1	16122	1	1	1
676.6189@4.6875	1	1	37659	58914	32462	1	35391	1	1	1	543751	1	1	1	504089	1	1	1	1	414509	1	1	1	1	1	1	1	1	1	1	1	1	1	1	1	1	131313	1	114442	1	1	291355	1	1	1
1921.3156@4.686455	1	1	1	1	1	1	1	1	15187	16261	16456	1	1	1	1	1	1	14271	1	1	1	1	15999	27546	1	24607	1	1	24777	1	1	1	1	1	21119	1	1	1	1	12401	1	1	1	1	1
1496.7067@4.7173157	21657	1	1	31134	1	1	1	1	1	1	27143	13604	1	1	1	24650	29288	19336	1	19536	18979	1	1	1	1	1	1	35884	25412	1	1	29583	20332	28301	1	30086	23749	1	29040	1	20060	1	1	1	1
636.2978@4.718423	1	17488	24627	1	1	1	1	1	18856	15134	23585	1	22922	14460	1	1	25051	14451	16727	25366	17789	20439	11471	22108	26173	20935	1	30067	1	1	1	1	1	10723	10768	1	1	1	11586	1	1	1	1	1	1
954.4479@4.7179255	1	1	87293	1	1	18328	1	1	46968	56671	52300	23299	81590	1	1	98675	64964	37598	1	70919	71144	1	47731	66744	75006	104765	1	1	1	34991	1	43555	1	45535	47073	1	29615	79771	26322	1	26404	1	1	1	1
1316.6075@4.7879415	15450	1	1	1	1	1	1	28584	44049	1	27010	19595	1	1	1	1	12701	22013	1	1	1	1	1	1	23769	25217	1	1	1	15966	15536	18637	1	1	1	1	23828	1	1	1	1	20743	1	16745	1
1645.4766@4.7768426	1	1	31060	128206	76387	64334	72244	105787	1	1	222692	106555	252643	253814	276664	1	1	179131	85159	433450	409655	640484	492757	1	1	1	1	29841	1	1	174369	171605	264599	269772	83157	159325	170452	1	160725	158999	81191	171248	132283	133934	111353
1290.5743@4.9230776	11143	23068	1	1	10271	20977	1	1	24392	1	17394	10292	10781	1	1	1	1	13515	1	1	1	1	1	13579	1	13808	1	1	1	1	11388	1	1	1	1	1	1	1	1	1	1	1	1	1	1
437.1771@4.942	1	1	1	1	1	1	1	1	1	1	18363	1	14262	1	1	49034	1	17323	26087	23902	23045	24794	27652	32554	1	23430	1	1	28416	21489	23579	20542	16077	16591	1	1	1	1	13903	12943	10118	1	1	1	1
565.4536@4.9890003	1	1	1	1	1	1	1	1	1	1	34453	1	16267	1	1	1	1	1	1	1	1	1	1	1	1	25468	1	1	1	1	28931	19717	1	1	1	12914	1	1	1	1	1	1	1	1	1
1212.5632@5.001375	1	1	1	1	1	1	1	1	1	21972	17636	1	14699	1	1	1	1	1	1	10496	1	1	1	1	1	32009	1	1	1	1	1	22678	1	1	1	1	1	1	22481	1	1	1	1	1	1
1211.916@5.0030003	1	1	1	1	1	1	1	1	1	1	16015	1	1	1	1	1	1	1	1	1	1	1	1	1	1	1	1	1	1	1	1	14343	1	1	1	1	1	1	1	1	1	1	1	1	1
1588.7397@5.0315623	1	177004	250029	345438	148847	1	212121	1	129643	193640	149192	1	117860	59225	123961	1	1	1	1	1	48521	1	1	305215	160777	1	1	1	1	1	1	1	1	1	1	1	1	1	1	1	1	1	1	1	1
1531.7229@5.0765	1	1	1	1	1	1	1	1	1	26514	17130	1	1	1	1	1	1	1	22910	1	19435	1	1	1	1	1	1	15804	1	1	1	1	1	1	1	1	1	1	1	1	1	1	1	1	1
805.0101@5.097461	1	1	1	1	1	1	1	1	1	1	18258	1	25050	1	14696	30222	26887	12227	18807	17888	18538	17618	17318	1	1	22237	1	22708	15298	12067	17662	1	1	10805	12310	1	1	16323	14220	1	1	18739	10699	10721	1
805.3589@5.097286	1	1	1	1	1	1	1	1	17355	18795	22007	11010	18716	1	1	1	1	11340	1	16325	18495	17365	16307	29364	14391	1	1	1	1	1	12685	13112	1	13022	11037	1	1	11861	12341	1	1	1	1	1	1
1002.9891@5.110937	1	1	49079	1	1	1	1	1	1	1	38158	1	36285	30418	1	21934	22326	1	17373	1	26547	31509	17380	18978	1	1	1	1	1	1	1	19536	1	1	1	1	1	1	1	1	1	1	1	1	1
1011.4853@5.183944	1	1	46979	1	1	1	1	1	1	39430	38300	25634	33288	31698	1	1	1	1	17616	29993	1	1	1	1	28718	44153	1	1	1	1	28548	22185	17199	1	16112	1	1	1	22199	1	1	32268	1	1	1
1008.4296@5.36	29563	23128	1	35378	15579	30247	25280	1	16621	23947	14672	1	1	1	1	1	1	11843	1	1	1	1	1	1	1	1	1	1	1	11675	26846	1	11442	1	1	1	1	1	23424	16061	20003	1	1	1	14080
885.3714@5.421667	1	38557	57932	45861	34476	34546	1	1	36246	42361	30075	1	1	1	1	1	1	1	1	1	1	1	1	1	1	29997	1	1	1	19229	33742	1	11576	1	1	1	1	20129	26306	23600	1	1	23299	1	1
1550.6912@5.44387	36752	28170	1	34282	15739	1	1	1	20495	1	34140	24854	1	1	1	1	1	25644	20676	1	1	1	1	1	45407	1	1	1	1	23297	43655	19731	18858	22683	1	1	1	1	50201	53338	51430	25179	1	27422	41423
1027.541@5.4839244	1	1	1	18249	12797	1	29978	10966	43563	1	47203	1	61748	34515	55390	34442	56091	34477	20701	48180	63200	45358	53905	49556	45098	37417	1	28200	41648	23319	37905	39869	24491	34808	19285	19939	1	1	43003	46803	38639	50724	1	33201	1
1284.6324@5.5056257	1	1	1	11371	11491	1	18780	1	1	1	24087	1	26533	15948	1	1	1	1	1	1	1	1	1	1	20009	1	1	1	1	1	1	12374	1	10968	1	1	11802	1	10681	20083	11800	21883	1	1	1
1683.2223@5.519834	1	1	1	28632	1	1	1	1	1	1	21301	1	1	1	1	1	1	1	1	1	1	1	1	1	1	1	1	1	1	1	1	1	1	1	1	1	1	1	1	35515	1	1	1	1	1
1796.2037@5.551619	49659	1	25651	48665	23334	40549	26785	34196	28568	1	26840	19151	17672	12397	1	1	1	1	1	1	1	1	1	1	26134	1	1	1	1	21917	30151	1	1	18383	1	1	1	1	40028	1	30471	14899	1	1	1
1769.2559@5.5499277	295153	292022	188580	380142	173976	334392	257476	270914	232230	1	211971	163276	167188	91981	173953	21427	1	159711	92914	66552	68814	52729	47963	117278	169002	84687	1	1	63554	1	197051	106364	1	1	43330	144782	136819	1	1	247268	243200	161569	143921	155636	192152
823.017@5.7833333	1	11875	1	1	1	1	1	1	1	1	20145	1	1	1	1	1	1	1	1	1	1	1	1	1	1	1	1	15101	1	1	1	1	1	1	1	1	1	1	1	1	1	1	1	1	1
984.511@5.8726254	76094	1	93696	109727	42283	103227	45143	109875	1	140085	98527	91848	76948	1	108875	36522	1	117022	25573	49224	101566	77095	50858	1	1	1	1	1	1	1	29480	1	14693	1	1	1	12938	1	1	1	54685	1	1	1	1
1780.7958@5.8846664	1	11826	1	1	1	10590	1	1	12093	10811	18293	1	10050	1	1	1	14619	12965	12266	1	1	1	1	1	21149	23060	1	1	1	1	27353	1	12986	1	11576	1	1	1	1	1	22250	1	1	1	14498
1462.7244@5.9205456	1	1	19264	1	1	23896	17339	1	24279	24109	29417	1	1	1	1	1	1	1	1	1	1	1	1	1	39753	25805	1	1	1	1	1	1	1	1	1	1	1	1	1	1	18129	16130	1	1	1
989.4417@5.987619	1	19879	1	18536	1	1	1	1	27838	10617	19939	14402	1	1	1	1	15670	13828	13674	1	1	1	1	23283	23352	20454	1	1	1	1	30224	25199	21277	1	1	1	1	16698	29898	14161	23142	1	1	1	1
989.1067@5.9769335	1	1	1	18456	16085	16273	1	1	1	1	13391	15149	1	1	1	1	1	14878	1	1	1	1	1	1	1	1	1	1	1	24708	31654	20575	22203	20037	1	13544	1	1	29674	1	1	12554	1	1	1
843.4015@6.0653687	1	12626	1	27573	1	23997	12719	1	1	1	17945	18999	11330	1	16020	1	1	1	22625	15158	1	1	1	39540	19452	17124	1	1	1	1	1	32564	22745	1	1	1	1	1	1	1	1	27988	1	20385	1
778.3747@6.158308	1	1	1	1	26658	43484	1	1	50047	1	40126	16503	1	1	1	1	1	1	29574	1	1	1	1	1	1	29717	1	1	1	1	1	24586	1	1	1	1	1	1	1	1	1	1	20796	27419	1
677.3052@6.1998463	1	1	14037	15583	1	1	1	10066	1	1	17140	22427	18840	1	1	1	1	1	1	1	1	1	1	1	1	1	1	1	1	11017	23600	1	10188	1	1	1	1	1	1	1	13560	1	1	1	1
894.3799@6.23525	1	1	1	1	1	1	1	1	1	1	34621	1	61826	1	1	152129	96816	27663	56988	40837	1	1	1	93028	1	72431	1	1	1	1	1	1	1	1	1	1	1	1	1	1	1	1	1	1	1
1586.7072@6.313125	1	1	1	1	1	1	1	1	1	1	25217	13823	1	1	1	29423	1	1	1	27808	1	22600	22020	35650	1	1	1	1	1	1	1	1	1	1	1	1	1	1	1	1	1	1	1	1	1
887.741@6.4308753	1	1	12527	1	1	1	1	1	1	1	19431	1	1	1	1	1	1	1	14631	1	1	1	1	1	1	1	1	1	1	1	1	15950	1	1	1	1	1	14531	1	12736	1	1	15149	1	1
1043.4635@6.4413333	16714	11692	1	18796	1	1	1	21589	1	1	16926	1	1	1	1	1	1	1	1	1	1	1	1	11484	1	1	1	1	1	1	1	1	1	1	1	1	1	1	1	1	1	1	1	1	1
1626.3505@6.647667	1	78123	1	1	1	1	1	1	1	1	151083	1	1	1	1	1	95108	1	1	1	1	1	1	131075	1	1	1	1	1	1	1	1	1	1	1	1	1	1	1	1	1	1	1	1	1
1686.8586@6.6766667	1	1	1	13837	1	1	45730	1	1	1	126616	102601	1	1	35787	1	1	1	1	1	1	1	1	1	1	1	1	1	1	1	1	1	1	1	1	1	1	1	1	1	1	1	1	1	1
1022.7931@6.8989472	1	1	38940	49935	1	41609	43819	29624	1	51655	39408	1	35110	1	1	1	1	12749	1	1	1	1	1	1	42601	39487	1	22522	1	1	40957	1	1	15357	1	1	1	1	24674	1	36453	44836	1	1	15711
2154.2378@7.0327997	1	1	18348	1	1	1	1	1	1	1	42148	92473	1	48661	1	1	40181	1	1	1	30325	1	36552	1	1	1	1	1	1	1	1	1	1	53307	1	1	1	1	1	1	1	34205	1	47786	1
1956.2523@7.0552	1	1	1	1	1	1	1	1	1	1	52859	1	1	1	1	55407	1	1	1	1	1	1	1	1	1	1	1	1	1	1	1	1	1	1	1	1	1	1	1	1	1	1	1	1	22253
1373.7032@7.19925	1	1	1	1	1	1	1	1	1	1	46907	1	1	1	42077	1	1	1	1	1	1	1	1	1	1	1	1	1	1	1	1	1	1	1	1	1	1	1	1	1	1	1	1	1	1
1377.7076@7.3226	1	1	1	1	1	1	1	1	1	1	24447	1	28465	1	1	1	1	1	37439	1	1	1	1	1	1	11340	1	1	1	1	1	16186	1	1	1	1	1	1	1	1	1	1	1	1	1
1378.049@7.3231435	1	1	1	1	1	1	1	1	1	1	30743	17687	1	32104	1	1	1	1	26775	1	38521	1	1	1	1	13260	1	1	1	1	1	1	1	1	1	1	1	1	1	1	1	1	1	1	1
314.1228@7.3900437	1	35317	13559	1	18935	47338	30631	29538	35221	30296	39526	53990	34143	16858	29740	13715	20298	32792	15754	30111	34001	23311	21750	22395	27052	23983	1	12122	24177	42210	18676	1	19115	25492	12823	11683	15557	14938	37352	32554	25746	24078	16742	1	26544
1522.424@7.372273	1	1	1	1	1	1	1	1	1	1	21028	1	1	19595	11289	1	1	1	14215	1	21537	22070	19234	1	1	15884	1	26824	1	1	1	1	1	1	1	1	1	1	1	1	1	1	11612	1	1
314.1225@7.391934	1	38640	13774	1	20959	51612	34193	33164	38705	33624	44328	58545	37981	18568	33377	14372	21348	35000	16969	33094	37721	26007	23750	24166	29609	26371	1	1	26489	37077	19181	1	19855	27443	13311	12814	16036	15837	41761	35704	28647	25160	17364	1	30230
1037.8291@7.5825715	1	1	1	1	1	1	1	1	1	15081	17008	1	1	1	1	1	1	13562	13266	1	1	16788	1	1	23067	1	1	1	1	1	1	1	1	1	1	17288	1	1	1	1	1	1	1	1	1
180.1125@8.780467	22153	48859	68859	45901	1	93588	11930	33725	1	28956	16693	13011	10820	1	20336	1	1	21750	1	12549	1	14162	1	10660	19960	1	1	1	23628	1	1	1	1	1	1	1	1	1	25688	19027	19541	13055	1	18168	14889
316.1945@9.081418	42535	26229	41667	34517	14276	1	1	14606	17871	15850	18859	18307	1	1	1	1	1	1	1	1	1	1	1	1	1	1	1	1	1	1	76867	1	1	1	1	1	1	32864	1	1	1	1	1	1	1
517.3019@11.0415	1	1	1	1	1	1	1	1	1	1	37401	1	1	1	1	1	1	1	1	1	1	1	1	1	1	1	1	1	1	1	1	1	1	1	1	1	1	1	1	1	1	1	1	1	1
262.165@11.068	1	171454	1	1	1	1	1	1	1	1	207209	1	1	77477	1	1	1	1	1	1	163501	1	1	1	1	1	1	1	1	1	1	1	1	327323	1	1	1	1	1	1	1	1	1	1	1
525.2739@11.227273	55054	1	74031	137221	1	1	1	1	1	61398	140304	1	242386	1	1	134718	1	128231	159994	1	1	96905	56018	1	1	390100	1	227304	1	1	95031	1	98175	52819	1	1	184800	1	1	123704	1	1	1	1	1
463.3175@11.27826	58589	1	78085	1	1	1	1	1	1	1	106408	1	1	406190	680549	1	1	1	1	1	1	1	57216	1	78245	1	1	185964	1	135979	94042	68994	453099	1	326066	1	232497	126749	1	175380	1	519876	185412	526626	180970
278.1707@11.460667	1	1	1	1	1	1	1	1	1	1	10005	1	1	1	13896	1	1	1	1	1	10758	1	1	1	1	1	1	1	1	1	1	1	1	1	1	1	1	1	1	1	1	1	1	1	1
521.2889@11.4508	1	1	1	1	1	1	1	1	1	1	29775	1	1	17275	1	1	1	1	1	1	30259	39131	22750	1	1	1	1	1	1	1	1	1	1	1	1	1	1	1	1	1	1	1	1	1	1
505.3388@11.995699	1	1	1	1	1	1	1	1	1	1	52828	1	1	18455	36744	1	39308	1	1	54870	62782	1	31388	1	1	1	1	1	29623	1	1	1	1	1	1	1	1	1	1	1	1	1	1	1	1
526.3565@12.101461	1	1	1	1	1	1	1	1	1	60310	75703	27931	31368	27427	1	45787	64968	31185	22080	37796	67911	78389	32036	1	1	1	1	1	1	1	1	1	1	1	1	1	1	1	1	1	1	1	1	1	1
219.101@12.3318	72407	42603	1	1	25120	1	1	1	151071	115632	64564	14250	1	85822	49666	1	49409	1	1	1	17817	1	1	1	34919	1	1	49548	13705	1	1	1	1	1	1	17034	14461	1	1	32284	31293	1	1	1	1
753.5162@12.496894	1	1	24464	1	30692	29043	39792	1	1	1	16212	1	26361	1	1	1	1	21429	25598	29357	30568	20554	35252	1	1	15935	1	42279	60916	1	1	40995	45504	47564	48891	1	24866	1	1	71983	56976	60524	45226	1	1
302.2187@12.425615	264097	138928	141548	1	1	1	1	1	1	279356	213212	1	1	1	1	155550	57097	63347	1	1	1	1	1	270004	65792	1	1	1	1	1	490226	1	274278	1	1	1	1	199198	1	1	1	1	1	1	1
391.1592@12.523097	15341	12512	40737	35894	1	1	30588	1	24910	21428	20565	49202	29031	12906	1	1	26147	35474	1	18817	1	1	30328	32052	35308	31004	1	20281	58820	39724	66010	59012	59345	45542	46335	41318	1	10972	34668	32319	35668	48306	40338	49844	37657
610.2085@13.040471	163149	285160	107997	1	1	1	1	1	406777	325532	140766	120697	1	1	1	1	70553	81828	1	1	1	1	1	150024	270989	141041	1	1	1	1	32295	1	1	1	1	1	1	296565	93593	1	1	1	1	1	1
404.2815@13.980858	1	1	90861	47283	1	46621	1	1	1	139120	55160	1	1	1	1	1	1	1	1	1	1	1	1	10477	1	1	1	1	1	1	1	1	1	1	1	1	1	1	27901	1	1	1	1	1	1
682.5236@14.118599	1	1	1	1	1	1	1	1	1	1	24458	1	1	1	1	1	1	79237	1	1	27396	1	1	1	1	54651	1	1	1	1	1	1	1	1	1	117517	1	1	32505	1	1	1	197827	1	1
763.4984@14.250571	1	1	80219	1	1	1	1	1	1	14989	210739	1	1	1	1	1	87007	1	1	1	1	1	1	1	88913	1	1	1	1	90798	1	1	1	1	1	1	1	1	1	1	1	1	1	1	1
281.263@14.576624	1	1	1	1	1	1	1	1	1	1	20663	1	1	1	1	19955	1	21775	1	16925	18686	1	1	26729	1	1	1	1	1	26202	1	1	1	1	1	1	1	1	19357	1	1	1	1	1	1
286.8756@18.188362	367873	485400	593996	675437	1	896425	1	1	381531	460805	635884	1	1	1	1	396070	562389	622666	735080	1	852819	1	1	1	1	1	1	1	1	455697	624069	728512	782846	1	1	1	1	513780	663684	733883	1	1	1	1	1
324.0316@1.0227059	452020	418094	316909	558351	632567	258864	297757	1	694020	184337	313917	529334	318962	155984	228023	1	46387	1	1	1	1	1	1	1	1	1	1	1	1	1	1	1	1	1	1	1	1	1	62829	1	1	1	1	1	1
473.0733@1.0684706	27166	31126	21002	28060	28792	16571	14859	11623	45674	13976	24804	36214	20891	1	15458	1	1	1	1	1	1	1	1	1	1	1	1	1	1	1	1	1	1	1	1	1	1	1	1	1	1	1	1	1	1
128.0087@1.1132631	78222	91796	110143	104346	90967	71897	1	174730	138845	131042	129762	163639	130542	122228	117581	1	1	1	1	1	1	1	1	87513	82830	1	1	1	1	1	1	1	1	1	1	1	1	1	56692	1	1	1	1	1	1
726.1008@1.2632308	91416	142110	52752	148601	142475	71842	26448	45022	197249	1	61556	95052	29659	1	10726	1	1	1	1	1	1	1	1	1	1	1	1	1	1	1	1	1	1	1	1	1	1	1	1	1	1	1	1	1	1
348.0413@1.3406857	1579354	285207	59960	1944291	3686281	68552	1909430	240117	553382	198764	183348	558084	1109959	349577	98662	1	1	54816	162918	1	42527	32859	1	1	10599	1	1	1	1	1	1	1	20957	1	1	20771	13007	1	45502	26338	22332	15763	1	30394	23059
247.1377@1.5868336	91803	110351	96563	115815	83078	89973	93698	80875	498910	700129	539930	1036910	1106317	1211434	679906	237057	234346	149282	164909	210429	155950	174943	108653	1	156247	169134	1	137783	1	456624	440744	436026	560125	501972	309674	248716	270243	212611	230791	211712	110673	576672	375287	244923	233366
403.1619@1.6556667	26645	1	33538	37735	1	100421	1	1	1	1	26144	24430	1	1	1	1	1	1	1	1	1	1	1	1	1	1	1	1	1	1	1	1	1	1	1	1	1	1	1	1	1	1	1	1	1
542.0477@1.7220861	19125	11472	23629	1	1	1	1	1	16834	24405	22033	23361	15766	23043	18118	11567	1	12691	10071	15764	15991	16626	20187	13207	12461	16114	1	13660	1	11211	16545	13374	15005	12151	1	10947	1	10747	1	1	1	1	1	10690	1
176.092@2.4344785	81239	53079	103819	58899	38091	64872	75060	71494	174639	101170	103588	79608	114868	42775	71157	30815	44936	21666	27403	81117	131474	59609	53266	1	1	14360	1	1	13167	1	10171	18221	26033	11867	10976	19380	14850	24476	25661	53088	20354	11403	15912	16072	21894
159.0658@2.4330697	67232	43670	88791	51133	34149	57129	67437	65812	1	83965	87570	68212	104696	37811	65390	25175	39763	17297	24007	69581	115036	52194	47914	1	1	11206	1	1	10482	22188	1	15285	23271	1	10250	16256	12542	19943	21786	45374	16617	1	12647	13287	18937
1126.2288@2.9382808	21398	17521	15062	17215	16214	10482	16212	12126	25186	19037	14771	15483	13839	14954	1	1	1	1	12586	15144	14443	10873	10953	1	11696	12181	1	10005	1	12066	11586	10383	12499	1	1	1	1	1	1	1	1	1	1	1	1
587.0918@3.0816786	1	1	77266	104983	81300	15660	27177	22101	50347	29092	82378	34377	1	40492	1	53116	63528	47146	44759	63444	45095	69718	61238	1	30629	1	1	1	1	19585	37787	1	21080	1	1	1	1	1	1	1	1	1	1	1	1
463.069@3.1497664	133166	132077	163869	246844	219650	51608	154495	64532	548618	290154	390637	672588	519307	667280	202455	23976	62324	1	109227	129985	133719	1	55475	1	1	30463	1	49882	1	1	1	1	42162	1	1	1	1	1	1	1	1	1	1	1	1
1131.5016@3.190278	1	20512	11978	11371	16431	1	11561	1	26074	17435	15254	1	17780	17834	13427	36961	30565	14453	25941	10692	23805	23891	13763	20210	25160	21503	1	28634	1	1	11378	1	1	12098	11143	1	14454	15928	1	1	1	12584	12966	1	1
1008.9232@3.3315	1	10967	15224	12345	1	1	1	1	1	14873	10047	1	1	1	1	1	1	1	1	1	1	1	1	18858	13194	1	1	1	16075	1	1	1	1	1	1	1	1	1	1	1	1	1	1	1	1
604.3055@3.3834615	39557	24072	1	20997	13823	13948	1	17161	27184	29538	21446	1	1	1	17919	1	1	1	1	1	1	1	1	1	1	1	1	1	1	1	1	1	1	14600	1	1	1	1	1	1	1	1	1	1	1
817.4118@3.454	1	18828	19595	31129	1	11696	1	15636	40364	44940	21243	1	1	1	1	1	1	1	1	1	1	1	1	1	1	1	1	1	1	1	1	1	1	1	1	1	1	1	1	1	1	1	1	1	1
426.2012@3.6438572	1	1	21608	1	1	1	1	1	1	12721	16002	1	20917	1	14080	1	1	1	1	1	1	14076	1	1	1	1	1	1	1	1	1	1	1	1	1	1	1	1	1	1	1	1	1	1	1
604.2652@3.790786	1	1	1	19270	1	1	1	1	25739	28538	36636	22873	60672	24960	33889	1	35042	18469	1	1	1	22352	1	1	1	1	1	1	1	1	1	1	1	1	1	1	1	1	16433	20093	1	1	1	1	1
1028.4061@4.0519996	16340	11922	27098	21252	1	12643	1	1	1	22622	21471	1	1	1	1	1	1	1	1	1	1	1	1	1	1	1	1	1	1	1	1	1	1	1	1	1	1	1	1	1	1	1	1	1	1
1029.3951@4.158357	59594	37685	84037	68871	1	47863	1	34034	24283	69754	62393	41642	1	1	1	1	1	1	1	1	1	1	1	11078	14116	1	1	1	1	1	11172	1	1	1	1	1	1	1	1	1	1	1	1	1	1
1374.501@4.3293753	54406	29552	53330	45807	1	38630	1	1	1	41580	38202	31123	1	1	1	1	1	1	1	1	1	1	1	1	1	1	1	1	1	1	1	1	1	1	1	1	1	1	1	1	1	1	1	1	1
1609.7473@4.5018425	33718	22590	26731	1	13848	1	1	1	1	1	20299	1	14687	1	13264	1	1	14510	1	1	1	1	1	1	17378	1	1	1	1	1	1	1	1	11474	27448	1	1	1	14479	16396	13574	17130	1	11097	16184
478.0614@4.521682	13749	1	1	25867	18001	1	20917	1	1	1	27002	1	25538	1	22909	1	1	20660	17982	17473	1	1	1	1	37960	1	1	1	23778	1	1	31380	29421	1	30154	28956	26214	1	32402	23614	1	1	1	1	26360
829.3822@4.5313334	1	1	88694	71592	59440	1	1	1	1	1	153886	1	1	1	1	1	1	129461	1	1	1	131045	1	1	1	1	1	1	1	1	1	194464	147665	135614	1	1	92824	1	1	1	1	122021	126711	128626	1
1658.0962@4.528643	1	1	181884	1	1	170907	86988	1	1	180956	222689	1	1	1	1	1	1	185900	1	238456	1	284399	1	188921	207178	1	1	1	1	1	1	1	1	1	1	1	1	1	1	154122	1	1	1	1	1
621.2889@4.535	1	1	1	1	50689	1	1	1	1	1	105308	1	90677	1	1	1	1	1	72195	1	1	1	1	1	127043	1	1	1	1	1	1	1	1	1	1	1	1	1	1	61144	1	1	1	1	1
1724.4757@4.651182	1	1	71777	1	1	1	31215	45298	1	1	51823	1	1	51583	1	1	1	1	1	1	1	1	77211	1	1	1	1	1	1	1	1	1	1	1	1	1	1	1	1	35495	28152	1	1	1	19783
219.0543@4.7925434	65421	34108	52231	81794	139352	12951	115604	57695	18956	27701	47826	13140	118579	88903	52903	18505	114975	79169	146434	69428	40837	38517	124492	87110	77218	137255	1	44952	62471	38593	1	1	19137	138277	38400	98405	18418	98505	72408	25179	46009	1	17413	10031	1
898.4762@5.0740004	1	1	15448	17990	1	19201	1	1	1	16596	10573	1	1	1	1	1	1	1	1	1	1	1	1	1	1	1	1	1	1	1	1	1	1	1	1	1	1	1	1	1	1	1	1	1	1
891.3733@5.1815	1	1	1	1	1	1	1	1	1	1	20245	1	1	1	1	1	1	1	1	1	1	1	1	1	1	1	1	1	1	1	13791	1	1	1	1	1	1	1	1	1	1	1	1	1	1
997.5188@5.600783	1	1	25422	13821	1	1	16229	1	1	12884	13337	15988	13936	1	1	17837	23056	1	1	16782	29926	15311	11240	1	1	19016	1	1	1	1	12169	1	1	1	1	1	1	15075	14412	19264	13312	1	14145	1	1
997.0155@5.601001	11875	1	22511	13768	1	1	15664	1	13743	15501	18937	16852	16304	1	1	21260	26475	10441	1	17139	35389	20386	1	14092	13629	1	1	1	1	10544	11282	1	1	1	1	1	1	1	15261	14315	11623	16384	15806	1	1
1116.5999@5.676714	15721	17084	44368	1	1	1	1	1	46180	1	55203	1	38158	1	33410	37060	42498	1	1	35463	43711	47297	40173	15556	1	1	1	1	1	16487	1	11236	1	12817	1	1	1	30419	37078	1	1	1	1	1	1
949.4668@5.8991504	1	1	1	1	13108	17900	17002	1	1	1	38492	1	1	20720	1	1	1	22418	1	1	1	1	20597	1	1	1	1	19116	10196	1	1	27195	15177	1	15656	21681	1	1	19979	15486	11987	22374	1	1	17866
1240.1113@5.9595	1	1	1	1	1	18677	1	1	1	1	16063	12766	16978	1	1	1	1	1	1	10546	1	1	1	1	1	1	1	1	1	1	1	1	1	1	1	1	1	1	1	14437	1	1	1	1	1
1766.2642@6.0308	1	1	21581	1	1	1	13271	1	1	1	13362	16574	1	1	1	1	1	1	1	1	1	1	1	1	1	1	1	1	1	1	1	1	1	1	1	1	1	1	1	1	1	1	1	1	1
904.4053@6.722313	1	18525	17638	27504	11532	22741	21556	14414	1	1	22884	1	24780	11170	1	1	11189	1	1	1	1	1	1	29485	1	1	1	1	21718	1	1	1	1	11344	1	1	1	1	1	1	23393	1	1	1	1
776.3626@7.2482495	68784	1	20128	1	1	1	1	1	1	1	52303	1	1	1	1	1	1	73794	1	1	1	1	1	1	1	1	1	1	1	1	1	1	1	1	1	1	1	1	1	1	1	1	1	1	1
196.1063@7.499045	1	11072	22035	11323	19158	26952	17400	1	109511	1	12118	24863	23332	21749	24296	1	1	1	28907	1	1	1	1	1	1	1	1	1	1	1	42232	1	38263	1	1	1	1	1	1	10015	1	1	1	1	1
451.2068@7.888562	21807	20446	19250	25338	1	13332	1	13427	11926	15678	15458	1	1	1	1	13189	11832	10221	1	1	1	11982	1	15918	1	1	1	1	1	1	11538	1	1	1	1	1	1	1	10193	1	1	1	1	1	1
533.2962@9.549241	37168	12252	39911	21540	19286	11812	10002	1	1	10576	20145	17802	16397	11118	11048	1	12218	19392	12907	11173	11526	1	1	17270	21314	12360	1	14837	1	12607	32786	1	1	1	13816	1	1	1	1	1	1	1	1	1	1
414.193@10.147706	13191	26277	26539	1	1	1	1	1	15030	20370	13782	1	1	1	1	14534	10820	15984	1	1	1	1	1	15308	16750	1	1	1	1	18046	10988	15465	1	1	1	1	1	1	18108	1	1	1	1	1	1
1082.4437@10.733167	1	1	248095	1	1	1	1	1	1	1	83982	1	1	1	1	1	1	55000	1	1	1	1	1	1	1	1	1	1	1	1	1	122111	1	1	1	1	1	1	60072	1	1	1	1	1	1
414.1939@10.927706	13188	29337	26806	1	1	1	1	1	17643	23046	12507	1	1	1	1	18517	11349	16315	1	1	1	1	1	17169	16733	1	1	1	1	24656	12441	17748	1	1	1	1	1	1	18609	1	1	1	1	1	1
590.2607@12.060334	211453	377437	290364	1	1	1	1	1	253042	343393	318772	1	1	1	1	204346	227515	199198	1	1	1	1	1	219017	206818	1	1	1	1	218659	166905	272347	1	1	1	1	1	108145	287203	1	1	1	1	1	1
779.5276@12.626429	1	1	82760	104874	1	140482	1	1	1	1	70301	1	1	1	1	1	75728	93330	1	1	79857	1	1	1	92456	109685	1	1	1	1	1	69806	74275	1	1	1	1	1	1	85907	1	111931	1	1	1
398.2357@12.762792	131367	47825	38742	1	24407	41491	18477	1	1	179138	42688	27323	1	1	1	1	11803	59147	21708	1	114817	107721	1	1	262044	1	1	35011	1	1	1	1	22567	1	1	1	20642	1	1	1	1	1	1	1	1
872.375@13.039333	1	81028	10225	1	1	1	1	1	1	121827	18534	13895	1	1	1	1	1	1	1	1	1	1	1	1	68207	18060	1	1	1	1	1	18672	1	1	1	1	1	85531	1	49975	1	1	1	1	1
413.3399@13.59875	1	1	30741	23907	1	12362	1	1	29425	62378	29025	23016	1	1	1	21647	16109	1	1	17649	28517	24112	1	1	1	1	1	1	1	18065	1	15662	1	1	1	1	1	1	1	10405	1	1	1	1	1
425.3403@13.930924	1	14739	19202	12835	1	1	1	1	30910	52927	18010	1	1	1	1	10142	1	1	1	1	10486	1	1	1	1	1	1	1	1	17561	1	14373	1	1	1	1	1	1	16680	12251	1	12911	1	1	1
327.3062@14.755686	1	109906	66045	26707	1	22140	20969	1	1	45933	17602	14363	1	11510	1	1	1	1	24601	20229	14971	11433	1	1	1	1	1	1	12895	1	1	16740	11137	1	1	1	1	1	19556	24860	12751	1	1	1	1
390.2651@15.215062	45702	27841	33782	12151	1	1	1	1	16804	51830	12730	1	1	1	1	1	12210	13430	1	1	1	1	1	1	15420	1	1	1	1	1	12165	15669	1	1	1	1	1	1	13267	13081	1	1	1	1	1
800.6571@17.970499	147036	63126	63302	1	1	1	1	1	81143	63469	51100	1	1	1	1	58335	31681	48898	1	1	1	1	1	47552	1	44658	1	1	1	61968	59321	29080	1	1	1	1	1	62895	72870	1	1	1	1	1	1
909.6135@17.987608	77522	55226	50861	21869	27597	1	1	1	81318	56329	47587	1	1	1	1	74684	47737	46603	1	1	1	1	1	69567	43490	40819	1	1	1	58754	42419	33130	1	1	1	1	1	52164	48444	1	18928	1	1	1	1
148.9769@18.063679	241087	284698	53022	247884	31522	22201	1	22026	248133	1	27610	1	1	250909	245813	244840	1	242187	24643	1	1	265642	21419	230622	47001	38033	1	21266	20456	1	199610	25851	238653	256117	236887	88955	1	259608	293072	23976	243864	1	272706	1	95893
307.0516@1.0076364	1	1	1	1	1	1	1	1	1	1	49129	34143	105946	54744	50450	61476	46935	1	30268	38705	1	44984	37410	1	1	1	1	1	1	1	1	1	1	1	1	1	1	1	1	1	1	1	1	1	1
595.1163@1.9351501	1	1	1	1	24306	20814	25210	18641	1	13775	17962	1	14914	1	1	1	1	1	1	18510	21174	19088	20872	1	1	1	1	1	1	18506	12438	19536	1	12483	27870	35028	29659	1	1	1	1	13497	1	1	1
602.2483@3.0435882	1	1	1	1	1	1	1	1	1	15514	18794	10237	23871	17672	15770	66029	78364	18312	27955	29257	22399	18381	29403	1	1	1	1	1	1	1	1	1	1	1	1	1	1	1	1	1	1	1	1	1	1
327.1402@3.0512002	1	1	1	1	1	1	1	1	1	1	24168	13718	19256	1	1	1	1	14878	1	1	26396	1	1	1	1	1	1	1	1	1	1	1	1	1	1	1	1	1	1	1	1	1	1	1	1
880.4106@3.0659287	1	1	1	1	1	1	1	1	1	21194	18361	1	1	16384	1	1	1	1	1	16988	37565	35129	18386	14573	1	12901	1	1	1	1	1	1	1	1	1	1	1	1	1	1	1	1	1	1	1
586.2459@3.141	1	1	1	1	1	1	1	1	1	1	12514	1	13396	1	1	16590	20276	1	1	1	1	1	1	1	1	1	1	1	1	1	1	1	1	1	1	1	1	1	1	1	1	1	1	1	1
1037.4493@3.1349618	13565	1	1	1	1	1	1	1	19352	28123	26323	1	25734	1	1	44949	50634	23392	25706	15674	1	19790	20312	1	22274	19904	1	1	1	1	1	12600	1	12637	1	1	1	1	13430	19965	14705	20452	1	1	11844
981.4837@3.194167	1	1	1	1	1	1	1	1	1	1	13361	1	13165	1	1	18130	15471	1	1	1	16338	16862	1	1	1	1	1	1	1	1	1	1	1	1	1	1	1	1	1	1	1	1	1	1	1
761.9888@3.2431538	1	1	1	1	1	1	1	1	1	14331	12852	1	16025	1	1	39384	32238	1	18913	16738	31611	1	1	26089	1	11833	1	19614	1	1	1	1	1	1	1	1	1	1	1	1	1	1	1	1	1
294.1164@3.2546253	1	1	1	1	1	1	1	1	1	60640	65243	1	49773	1	1	26487	36134	33611	1	15650	1	31941	1	1	1	1	1	1	1	1	1	1	1	1	1	1	1	1	1	1	1	1	1	1	1
384.199@4.2716293	14554	1	27399	18992	24405	1	1	1	37148	28355	47950	66848	81631	109620	55935	1	36105	1	10391	36865	27849	29626	27774	1	15661	19580	1	1	1	1	14941	10206	11891	12239	1	1	1	11038	22121	22564	10123	1	24227	16738	1
1094.8799@4.2295	1	47348	1	220090	48362	34341	1	1	1	1	218959	54965	1	1	1	1	167964	73141	28989	1	1	1	1	1	55540	1	1	1	1	1	193449	49146	180789	37729	1	1	58994	1	19634	82381	38726	1	1	65734	1
639.2779@4.2896004	1	1	1	13407	1	1	1	1	1	23693	17644	1	1	1	14619	1	1	1	1	1	1	15921	1	1	1	1	1	1	1	1	1	1	1	1	1	1	1	1	1	1	1	1	1	1	1
735.3582@4.4083753	1	1	1	1	1	1	1	1	1	1	14313	1	1	1	1	19471	19892	1	1	13452	11517	12796	1	1	1	1	1	1	1	1	13724	10015	1	1	1	1	1	1	1	1	1	1	1	1	1
998.8307@4.4250712	1	10865	1	1	1	1	1	1	1	15792	19483	18271	1	13604	1	1	16300	11318	13473	14413	13738	1	11670	22776	18652	27681	1	1	19173	1	29712	21425	20955	21418	1	1	1	1	14666	13566	1	30883	19194	1	1
1459.7031@4.4703336	1	1	1	1	1	1	1	1	1	1	33306	1	1	29430	1	26387	43659	1	1	19161	23142	1	1	1	1	1	1	1	1	1	1	1	1	1	1	1	1	1	1	1	1	1	1	1	1
1208.57@4.5705	1	1	1	1	1	1	1	1	1	1	25917	1	1	1	1	1	26686	1	1	1	1	1	1	1	1	1	1	1	1	1	1	1	1	13664	1	1	1	1	1	1	1	1	1	1	1
854.5809@4.6619167	1	1	1	1	1	1	1	1	1	15366	18125	1	17994	17152	1	1	25571	12764	20369	20948	29496	27471	25409	15954	1	1	1	23438	17317	12995	1	12132	1	14987	10713	13936	1	1	1	1	1	1	1	1	1
854.78@4.661538	1	1	1	1	1	1	1	1	1	1	14087	1	1	13061	1	1	28222	1	20349	1	29956	28089	22831	1	10054	1	1	24681	20802	1	1	1	1	12867	1	15276	1	1	1	1	1	1	1	1	1
791.9682@4.6748514	1	17882	18335	1	10169	15937	17986	1	1	1	54465	21351	1	45991	49867	87091	87762	44058	66419	55851	1	1	1	77140	36567	61648	1	76516	79605	1	1	1	1	37808	1	1	1	50706	28474	34692	28843	1	1	1	1
1904.9087@4.6934285	1	1	1	1	1	1	1	1	11061	14879	11223	1	1	1	18176	1	1	1	1	1	1	1	1	1	1	1	1	1	1	1	1	1	1	1	1	1	1	1	1	1	1	1	1	1	1
1744.3016@4.6923337	1	1	1	1	1	1	1	1	19167	31565	38388	1	34264	32081	1	72420	53104	29952	48562	44517	54806	55020	47418	1	1	1	1	1	1	1	1	1	1	1	1	1	1	1	1	1	18501	1	1	1	1
1920.7961@4.6902666	1	17596	1	1	1	1	1	1	22090	18417	20170	1	19534	1	1	1	1	18003	26954	18420	1	1	1	38566	1	35385	1	1	1	27181	1	1	1	1	1	1	1	21292	1	16043	1	1	1	1	1
1844.7701@4.9441996	1	1	1	1	1	1	1	1	1	1	14936	1	1	1	1	53075	35581	13453	24770	16439	1	1	18916	24523	1	1	1	1	1	1	1	1	1	1	1	1	1	12628	1	1	1	1	1	1	1
1100.5552@5.028667	1	1	1	1	1	1	1	1	1	1	12893	1	1	1	1	1	17576	1	1	1	1	1	1	1	1	1	1	14686	1	1	1	1	1	1	1	1	1	1	1	1	1	1	1	1	1
2056.4485@5.1418824	1	1	1	1	1	13242	1	11570	1	1	34663	1	1	35981	1	65160	1	1	1	1	1	55742	51313	1	1	1	1	1	1	22109	26594	1	1	1	1	1	1	1	15878	1	1	1	32838	17701	21292
1895.8103@5.626667	1	1	1	1	1	1	1	1	1	1	19059	1	1	1	1	1	1	16853	1	1	1	1	1	1	1	1	1	1	1	16663	1	1	1	1	1	1	1	1	1	1	1	1	1	1	1
1564.2018@5.6959095	1	1	1	1	1	1	1	1	1	1	14763	1	17872	1	1	1	53306	1	28769	28791	36594	1	26248	1	1	1	1	1	1	1	1	11275	1	1	1	1	1	1	1	1	1	15004	1	1	1
1564.7267@5.696667	1	1	1	1	1	1	1	1	1	12589	11348	1	17022	1	1	49697	1	13906	23141	1	1	1	1	1	1	1	1	1	1	1	1	1	1	1	1	1	1	1	1	1	1	1	1	1	1
1043.1556@5.692174	1	1	1	1	1	1	1	1	1	14121	19377	1	20515	12669	12910	67209	60442	17704	26038	25428	37691	39719	26086	17273	1	1	1	20173	20712	1	1	10427	1	1	1	1	1	1	1	1	1	1	1	1	1
1171.5979@5.697266	1	1	1	1	1	1	13831	1	1	17193	10795	1	1	1	12167	1	19950	12423	1	10257	13452	13895	1	1	17322	21781	1	1	20611	1	1	1	1	1	1	1	1	1	1	14790	1	13559	1	1	1
1073.4407@5.9282303	1	1	1	1	1	1	1	1	10501	1	14961	1	1	1	1	49400	36861	15036	19441	18452	27434	26710	18787	29903	1	18184	1	1	1	17437	12107	11371	1	12592	13213	11786	10632	15141	1	1	1	14068	1	1	1
906.1915@6.1873846	1	1	1	1	1	1	1	1	1	1	17022	1	1	1	1	1	27743	1	18947	1	1	1	1	34171	17543	28630	1	32383	1	1	20814	19426	1	19387	16999	1	1	36784	1	1	1	1	1	1	1
905.7745@6.188167	1	1	1	1	1	1	1	1	1	1	15772	1	1	1	1	1	1	1	1	1	1	1	1	31302	1	1	1	40212	1	1	12074	1	1	22484	1	1	1	1	1	1	1	1	11743	1	1
691.1898@6.5450997	1	1	1	1	1	278962	207784	1	1	1	156887	155430	1	105145	117222	1	1	1	1	164687	193199	1	1	1	1	1	1	1	1	1	1	1	1	1	1	1	1	1	651637	655475	1	1	1	1	1
2125.7012@7.168	1	1	1	1	1	1	1	1	1	1	48050	1	1	1	1	1	1	45387	1	1	1	1	1	1	1	1	1	1	1	1	1	1	1	23008	1	1	1	1	38122	1	1	1	1	1	1
1283.669@7.356	1	1	1	1	1	1	1	1	1	15899	23056	14130	16727	1	18587	1	32008	21130	15858	1	15357	1	27941	1	1	1	1	1	1	1	1	1	1	1	1	1	1	1	1	1	1	1	1	1	1
411.2887@9.860632	1	1	1	11038	1	1	1	1	27042	1	23063	1	1	35831	19340	1	1	1	1	13237	24885	14771	1	1	1	1	1	13082	21105	1	1	1	1	1	44741	21982	14014	1	1	1	1	34946	40946	25148	23759
254.2177@11.897583	1	1	1	16382	1	1	1	1	1	19424	14525	21533	12494	1	1	1	18358	13630	1	12046	1	1	1	1	20490	1	1	1	1	24910	1	1	15896	25532	1	1	1	16908	18234	15882	16509	16702	18242	1	16369
252.2023@13.728917	1	1	1	11011	10313	1	1	1	27976	1	17674	10332	12630	13134	1	20627	16815	12999	17379	15190	15206	1	11323	25929	27749	12578	1	10327	21904	28804	20043	22554	12302	10859	10368	1	1	13899	19188	14096	12540	13942	1	1	1
336.1527@14.403199	31234	26263	24340	18535	19109	13018	16346	13793	37867	25750	23806	17206	15540	12320	14622	30426	26432	25049	24131	14908	14350	10991	17549	27624	34316	26407	1	19868	19211	31376	36457	18339	17976	14927	19136	14129	18298	40386	29878	16064	18844	19608	16167	15873	16723
1014.216@1.7143999	1	1	1	1	1	1	1	1	1	11372	10346	13697	1	18726	10522	1	1	1	1	1	1	1	1	1	1	1	1	1	1	1	1	1	1	1	1	1	1	1	1	1	1	1	1	1	1
613.3552@2.0051875	1	1	1	1	1	39899	1	1	1	1	32435	1	33696	17117	10651	1	1	75415	1	47331	44786	43189	98799	1	1	1	1	1	1	1	52719	58327	1	1	1	87862	1	1	28696	1	1	23182	1	1	1
112.0151@3.0928636	1	1	1	1	1	1	1	1	65964	70425	98837	66932	93096	79255	66747	43634	55162	32217	31398	58206	68530	75922	49330	1	1	1	1	11645	1	1	1	1	1	1	1	1	1	1	1	1	1	1	1	1	1
260.1337@3.3674798	14414	22590	16977	18181	19969	15626	19315	10402	21881	16914	23768	1	24734	1	14091	1	1	15569	1	10862	1	20086	1	21900	1	1	1	1	1	1	17661	15218	1	13465	1	10518	1	1	15194	14584	1	1	1	13651	13645
662.6679@4.1076665	1	19195	15711	15883	11371	11230	11586	15072	43515	38218	41427	10879	22341	27191	21489	1	1	11909	10832	27434	30995	30513	15033	1	10239	1	1	1	1	11959	14812	19760	13177	23885	1	13300	12421	1	11411	1	1	16992	1	1	1
1320.6377@4.5256667	1	1	1	1	1	1	15857	1	1	29302	41421	1	1	1	1	1	1	1	1	1	1	1	1	1	1	1	1	1	1	1	1	1	1	1	1	1	1	1	1	1	1	1	1	1	1
1496.05@4.5486	1	1	1	1	1	1	1	1	1	29746	36251	1	1	26582	25810	1	1	1	1	1	1	16167	1	1	1	1	1	1	1	1	1	1	1	1	1	1	1	1	1	1	1	1	1	1	1
1488.6935@4.681375	1	1	1	1	1	1	1	1	26049	1	33491	1	1	1	1	1	33268	1	1	19463	1	1	20852	1	1	1	1	1	16077	1	1	1	1	1	14245	1	1	1	1	1	1	1	1	1	1
460.2379@4.7912855	13291	15678	1	16572	12453	1	15274	11601	11642	14132	10813	1	17689	12497	1	1	11453	1	1	1	1	10152	1	1	1	18047	1	1	1	1	1	1	1	10575	1	1	1	1	1	1	1	1	1	1	1
301.1835@4.848784	1	1	1	1	1	1	1	1	14686	33698	14841	23105	18490	16792	11578	14491	13631	12177	1	18330	11658	10584	1	1	13172	13606	1	12444	1	20336	24964	26678	23566	33634	18462	14252	18165	10889	16269	12163	1	33934	18860	15099	19404
831.3779@4.934833	10961	16478	1	11980	13361	17443	1	10774	16278	20260	13387	14765	1	1	1	1	1	10393	1	1	1	1	1	14565	1	1	1	1	1	1	13036	10114	1	1	1	1	1	14830	19421	22203	23010	16915	1	15253	15992
1033.7872@5.4434657	29437	29352	1	36984	16774	37850	1	16335	22671	1	29665	20524	1	12749	26633	1	1	1	1	1	1	1	1	1	32903	1	1	1	1	1	38792	15317	19824	21896	1	26071	23554	1	46355	46639	57033	31234	26344	29183	1
1795.7239@5.5495	49990	1	1	49594	25209	40958	35219	1	1	40491	27786	22573	1	1	1	1	1	22981	14209	1	1	1	1	1	1	1	1	1	1	1	28910	1	1	1	1	21804	1	1	42422	33673	28222	1	1	1	1
984.5607@6.0166664	1	1	1	1	1	1	1	1	1	23186	24321	1	1	1	25023	1	1	1	1	1	1	1	1	1	1	1	1	1	1	1	1	1	1	1	1	1	1	1	1	1	1	1	1	1	1
2142.335@6.3626666	1	1	1	1	1	1	1	1	1	1	27950	1	1	1	1	1	1	1	1	1	1	1	1	1	1	1	1	1	1	1	1	1	1	1	1	1	1	1	1	1	1	21257	1	1	1
1165.61@6.493	1	1	1	1	1	1	1	1	1	18031	12991	1	1	1	1	1	1	1	1	1	1	1	1	1	1	1	1	1	1	1	1	1	1	1	1	1	1	1	1	1	1	1	1	1	1
813.1659@6.6946664	104877	1	1	1	1	1	1	1	1	1	124598	1	1	1	1	1	1	1	1	1	1	1	1	1	1	1	1	1	1	1	1	1	1	1	1	1	1	1	1	1	1	1	1	1	1
1435.0203@7.060286	1	1	1	1	1	1	1	1	1	1	26150	14733	1	1	26921	1	18169	1	1	1	27950	1	1	1	1	1	1	1	1	1	1	1	1	1	1	1	1	1	1	1	1	1	1	22028	1
346.2083@8.455867	1	11653	1	1	1	14388	15259	1	18744	24536	17101	1	17978	13244	13480	1	11262	10934	1	1	1	1	1	1	1	1	1	10384	1	12807	13546	1	1	1	1	1	1	1	15363	1	1	1	1	1	1
324.1848@11.677353	10540	20483	12754	10986	10031	17721	1	1	99851	20621	16392	19548	11491	12585	20434	1	1	1	1	1	1	1	1	1	1	1	1	1	1	19049	13927	1	10829	1	1	1	1	1	1	1	1	1	1	1	1
594.2323@13.036774	14375	27722	1	1	1	13995	1	1	29880	28131	13961	10998	1	10425	1	1	1	1	1	10358	12145	10877	10471	14797	24078	13397	1	11447	11835	18920	1	14157	1	1	1	1	1	27024	1	18986	1	1	1	1	1
525.2966@13.552333	481103	1	1	1	1	1	1	1	1	1	508110	553662	1	1	1	601127	629118	1	1	1	73328	1	1	821434	517943	579095	1	1	1	428235	1	457176	1	1	43296	1	1	422476	551216	1	1	1	1	1	1
708.3363@4.116286	1	1	1	1	26135	1	1	1	1	1	23693	1	1	1	1	1	1	1	1	1	1	1	1	1	1	49174	1	72642	1	1	1	1	1	1	1	1	1	24787	1	1	1	1	1	1	1
829.391@4.2203336	1	19848	1	20915	17758	1	1	11830	1	1	10337	1	1	1	1	1	1	1	1	1	1	1	1	1	1	17891	1	1	1	1	1	1	1	1	1	1	1	1	1	1	1	1	1	1	1
1036.1636@4.4012003	1	1	1	1	1	1	1	1	1	1	12943	1	1	1	1	1	41658	1	1	20250	1	25864	19816	1	1	1	1	22599	23096	1	1	12177	1	1	1	1	1	1	1	1	1	13293	1	1	1
219.0534@4.517837	30884	16236	26159	49852	44722	1	34757	20764	20779	27952	31882	1	32686	43192	21978	12381	55087	34783	99359	36687	19151	14700	40032	42962	41734	77672	1	30488	30623	38429	1	1	16317	87083	25527	75598	12064	75103	45879	28079	30373	1	13918	1	1
947.0644@4.6515	1	1	1	1	1	1	1	1	1	1	26094	1	69665	42068	49651	1	1	1	1	28327	55317	90346	61850	1	1	13126	1	1	1	1	1	27026	1	26771	1	1	14109	1	1	1	1	25744	1	1	1
421.7037@6.0636997	1	33941	1	29252	18450	41525	26205	19025	1	36735	41991	37864	1	1	1	1	42631	31830	42182	22796	1	1	1	1	1	1	1	1	1	1	57091	36410	37765	1	1	48026	1	1	1	24645	1	47319	1	1	1
1705.7632@6.809667	1	1	1	1	1	1	1	1	1	1	67286	1	1	1	1	1	104527	1	1	1	1	1	1	1	1	1	1	1	1	1	1	1	1	1	1	1	1	1	1	1	1	1	1	1	1
176.0449@9.643093	17271	1	1	10942	11016	15247	1	13849	1	1	16672	11856	17571	13821	14287	1	19112	1	14354	16826	1	1	10385	28108	76157	85095	1	92948	1	1	1	1	1	65060	102807	1	72671	53586	11652	14757	1	1	19184	1	55779
592.27@12.049999	1	1	207652	1	79185	221851	137576	139249	1	1	150955	1	62778	134148	160119	1	1	118284	1	1	188517	206186	123947	1	121846	1	1	52485	191903	1	92539	1	1	1	51813	53962	38582	1	191550	1	1	139829	35683	117388	47724
986.8888@4.7697306	1	1	1	17094	1	10542	1	1	1	1	25916	21300	36969	35922	44766	1	1	1	1	82373	63203	112639	1	1	1	1	1	1	1	1	12650	34981	34182	46460	12010	26242	24892	1	1	13986	1	30143	21508	21630	18592
320.1252@4.825215	1	1	1	1	11543	1	1	1	1	1	10106	1	23229	1	1	1	1	11633	1	1	1	1	19259	1	1	1	1	1	1	19985	21316	33626	68790	11867	1	26792	23598	1	1	1	1	1	1	21640	1
1653.7769@4.946353	1	1	29680	34743	31032	25361	1	18635	1	1	75815	71701	24960	21177	1	1	1	1	1	43587	29354	1	1	1	1	29696	1	1	1	1	1	1	1	1	1	1	1	1	1	1	1	14075	1	1	1
887.1322@6.6140003	1	1	16797	27980	14596	1	1	18979	1	1	21657	1	1	1	1	1	1	1	1	1	1	1	1	1	18561	1	1	1	1	1	1	1	1	1	1	1	1	1	1	1	1	1	1	1	1
326.0536@1.0915313	1	20227	1	18831	1	20321	15889	18773	1	21138	17752	1	14249	13348	33536	1	19081	23627	18007	26314	23705	19062	26714	18631	51383	14208	1	1	33810	1	1	1	1	20968	1	1	1	12671	25740	17647	10677	1	1	1	1
304.0857@1.7869335	1	55999	1	96662	115928	1	135062	59969	1	37589	13898	13727	82446	1	1	1	1	1	36375	17905	1	1	56177	1	33301	61438	1	45956	1	68537	36210	39613	1	1	41142	1	112935	1	41439	19934	24735	34074	1	1	30643
631.2882@3.9402943	1	18590	12491	22308	18124	15401	18654	14077	1	1	13192	1	14836	1	1	1	10216	1	13885	1	1	1	1	17973	23071	1	1	1	1	1	1	1	1	1	1	1	1	1	13853	14590	1	1	1	1	10247
1154.5787@4.52375	1	1	1	1	1	1	1	1	1	1	29183	1	1	1	1	1	1	1	1	1	47275	1	1	1	1	1	1	1	1	1	1	1	27320	33908	74354	1	1	1	1	1	1	1	1	1	1
987.093@4.757818	1	1	1	1	1	1	1	1	1	1	34404	14829	38016	40721	46995	1	1	1	1	79632	64349	110388	83283	1	1	1	1	1	1	1	1	42402	34774	48980	13063	27222	25087	1	1	1	1	27542	22241	22160	1
1394.6208@5.952167	1	1	1	1	1	1	1	1	15673	1	22337	13292	45376	1	1	1	1	1	1	1	1	1	1	1	1	1	1	1	1	1	1	1	1	1	1	1	1	1	1	1	1	1	1	22112	1
1045.8192@6.266556	16203	41154	1	1	1	36935	1	1	1	1	25732	1	14269	1	21165	1	1	1	1	1	1	1	1	13801	1	1	1	1	1	1	1	1	1	1	1	1	1	1	14882	1	1	15218	1	1	1
1409.0522@6.5521994	1	1	1	1	1	1	31481	1	1	1	19009	1	1	1	1	1	1	1	1	1	1	1	1	1	1	1	1	1	1	1	1	1	1	1	1	1	1	1	1	1	1	13553	28176	1	34713
711.0949@1.3136668	45490	19967	1	79710	111623	1	34306	1	40306	1	10780	33950	29654	1	1	1	1	1	1	1	1	1	1	1	1	1	1	1	1	1	1	1	1	1	1	1	1	1	1	1	1	1	1	1	1
1916.513@4.5315833	1	1	1	1	11595	12140	20106	12632	1	1	15045	16732	1	32686	39276	1	1	1	1	36576	1	31158	49494	1	1	1	1	18708	1	1	1	14057	1	48282	1	34423	28402	1	18358	1	1	44452	44467	35911	30994
1624.2881@5.200154	1	1	1	1	11109	1	1	1	14758	1	18323	1	17300	1	20463	1	1	1	1	14721	1	20420	14856	1	1	1	1	1	1	1	1	1	1	1	10127	1	1	1	13164	1	1	1	15549	13306	1
1825.9104@6.313667	1	1	1	1	1	1	1	1	1	1	16563	1	26986	1	1	1	1	1	1	1	1	1	1	1	1	1	1	1	1	1	1	1	1	1	1	1	1	1	1	1	1	1	1	1	1
448.2003@3.365	1	1	1	1	1	1	1	1	1	1	10095	1	11599	1	1	1	1	1	1	1	11500	1	1	1	1	1	1	1	1	1	1	1	1	1	1	1	1	1	1	1	1	1	1	1	1
1895.825@5.6325	1	1	1	1	1	1	1	1	1	1	19059	13911	1	1	1	1	1	1	11424	17082	1	21308	1	1	1	1	1	1	1	1	1	19456	1	1	1	1	1	1	13088	14528	1	1	15737	15463	13415
1283.3315@7.3587494	1	1	1	1	1	1	1	1	1	13042	22085	11632	1	18823	19931	1	1	16544	1	1	11221	1	29391	1	1	1	1	1	1	1	1	1	1	1	1	1	1	1	1	1	1	1	1	1	1
604.286@4.5666666	1	1	1	1	1	1	1	1	1	1	12494	1	1	1	1	1	16135	1	1	1	1	1	1	1	1	1	1	1	1	1	1	1	1	1	1	1	1	1	1	1	1	1	1	1	1
1196.5516@5.424714	1	1	1	14338	1	1	1	1	27418	1	21014	1	1	1	1	1	1	1	1	1	1	1	1	1	1	1	1	1	1	1	1	1	1	1	1	1	1	15578	1	16068	13883	22169	1	1	1
1559.1093@6.3496	1	1	1	1	1	1	1	1	42799	23047	46660	1	1	1	1	1	17931	1	22729	50100	38743	1	30004	1	1	1	1	1	1	1	1	1	1	1	1	1	1	1	1	1	1	1	1	1	1
109.0035@0.9985384	24389	19830	1	23764	1	1	20379	16518	1	1	1	16781	19148	31123	1	1	27881	21561	28253	23271	1	17827	22179	1	1	1	1	1	11986	20019	1	23121	1	18819	23621	1	20146	24043	1	25881	1	21251	1	1	1
200.0353@1.115	1	1	1	1	1	1	1	1	1	1	1	1	1	1	1	1	1	1	1	1	1	1	1	1	1	1	1	1	1	1	1	1	1	1	1	1	1	1	1	1	1	26298	1	1	1
746.3629@3.2187245	188430	1	259036	101073	51452	81686	74747	1	1	1	1	22504	1	23310	1	1	1	36151	34870	45237	1	20501	39879	1	1	1	1	31363	39130	1	1	1	24779	32835	23296	28069	1	1	61637	66275	40945	39406	43482	25351	24507
410.2058@3.2156003	1	1	1	1	1	14946	1	1	1	1	1	1	1	1	1	1	1	1	1	1	1	1	1	1	1	1	1	1	25858	1	1	1	1	1	1	1	1	1	1	1	16508	27985	1	1	19688
997.1381@3.240375	1	1	1	49477	38451	43740	34119	57945	1	1	1	37895	70246	1	1	1	1	1	1	66806	1	1	67155	1	78409	1	1	1	1	25987	36479	1	1	43196	1	1	1	1	1	1	55900	31047	1	1	1
728.3425@3.5856667	17842	1	1	1	1	1	1	1	1	1	1	1	1	1	1	1	1	1	1	1	1	1	1	1	31205	1	1	1	1	17966	32666	1	1	1	1	1	1	26427	1	1	1	38959	11466	12657	23296
843.4287@3.6940835	1	1	1	1	1	1	1	1	1	1	1	1	1	30579	20297	1	56592	22937	52600	21556	44262	43830	29513	1	1	60957	1	65279	22568	1	1	39163	1	33191	24342	17151	24952	1	1	1	1	30247	16658	1	1
1370.197@3.8567498	1	1	1	1	1	1	1	1	1	1	1	1	1	1	1	1	1	1	22408	1	1	1	1	1	1	22636	1	23861	1	1	1	1	1	1	1	1	1	1	1	1	1	15492	1	1	1
239.0697@3.8637693	20512	1	1	1	1	36908	1	1	15624	1	1	1	1	1	1	27155	45557	1	20778	63421	1	1	1	18310	1	1	1	1	1	66509	1	1	1	1	1	56966	1	26044	1	23691	1	26881	1	1	1
566.0657@3.9063032	84994	1	384699	1	69852	1	1	83619	172387	154170	1	96218	1	88287	1	1	192864	125422	166975	1	85624	1	1	365379	215629	232219	1	123290	269132	199948	297072	1	1	222892	121805	167448	1	118759	195091	174170	131780	284350	1	169846	165414
1136.1049@3.9658148	1	25773	19818	1	1	1	22437	18869	31653	1	1	27434	32734	1	28992	1	1	1	1	10607	1	1	1	1	34226	24520	1	1	1	1	1	15016	14527	32085	10114	14115	18958	1	21884	26160	26486	18735	23452	13355	1
1160.5131@4.004538	11163	19420	1	1	20529	22819	1	10456	1	1	1	14412	1	1	17366	1	1	11582	14905	1	1	1	1	1	1	1	1	1	1	1	1	17966	12090	1	1	1	1	1	1	1	1	36137	15268	1	1
505.2504@4.433111	1	1	1	1	1	1	1	1	1	1	1	1	1	1	1	1	1	1	1	1	1	1	1	1	1	1	1	15640	16702	1	18412	1	1	1	1	1	1	1	1	1	1	10632	13939	1	1
1218.601@4.502889	1	1	1	1	1	1	1	1	1	1	1	1	1	1	1	1	1	1	1	13199	37113	33353	17113	1	1	1	1	1	27786	1	1	1	1	1	1	1	1	1	1	1	1	18931	1	19976	1
827.4064@4.5059996	1	1	1	1	1	1	1	1	1	1	1	1	1	1	1	1	1	1	115788	46681	1	1	1	1	118671	213994	1	354389	1	1	1	1	1	1	1	1	1	154505	1	1	1	90446	1	1	1
552.2656@4.5149283	1	1	17095	1	1	1	1	1	1	1	1	1	1	22014	1	1	12456	1	18257	15724	26411	1	1	1	1	22018	1	1	1	1	17442	15120	1	11191	1	1	1	17626	1	1	1	15655	1	1	1
712.3326@4.5299997	1	1	1	1	1	1	1	34329	1	1	1	1	1	1	1	1	71834	1	45283	1	1	1	1	1	1	1	1	1	1	1	1	1	1	65151	35517	1	1	1	1	1	1	67464	1	1	1
650.3078@4.5318418	1	21901	13293	16048	1	16095	1	1	1	10631	1	1	18492	10351	21282	1	1	1	1	1	1	1	1	1	10981	1	1	1	1	17783	22663	1	1	1	1	1	1	1	17381	18388	10452	27419	1	1	1
712.4775@4.5265	1	1	42812	1	1	1	1	1	1	1	1	1	1	1	1	43546	1	1	1	1	1	1	1	1	1	67541	1	1	1	1	1	1	1	1	1	1	1	1	1	1	1	61374	1	1	1
1582.1079@4.532517	142328	357993	207226	1	1	189005	175827	1	443548	448051	1	246980	659767	1	418272	1	1	553244	1320574	1	1	1	1	1	935136	1327696	1	1690798	1602266	665428	811737	883348	1	1	1	1	1	1622338	408784	477266	1	846481	488689	439605	1
1687.4565@4.538619	1	1	1	28146	24780	25090	1	1	1	1	1	67435	40202	1	28437	1	1	1	26524	45338	32299	1	34987	1	1	1	1	13644	1	1	1	48247	51973	1	43648	32229	1	1	1	1	1	31748	31658	35895	28523
1672.1018@4.5497274	1	1	1	1	1	1	1	1	1	1	1	1	1	1	1	1	1	138610	1	1	1	1	1	1	1	1	1	1	1	1	1	1	140800	43246	99545	1	1	125261	50218	1	89677	122548	1	1	1
1312.6306@4.5783334	1	1	1	1	1	1	1	1	1	12751	1	1	1	1	1	1	1	1	1	1	1	1	1	1	1	1	1	1	1	1	1	12318	1	1	1	1	1	1	1	1	1	15696	1	1	1
813.4287@4.623666	1	1	1	1	1	1	1	1	1	1	1	19551	23252	1	17076	1	1	1	1	1	1	1	22070	1	1	1	1	1	1	1	1	20743	15001	1	1	1	12939	1	23686	23076	19826	21836	1	1	20041
1396.6692@4.625273	1	1	1	22208	11660	1	1	1	1	27300	1	1	1	1	1	1	1	1	19325	14935	17495	1	1	1	1	1	1	1	1	1	1	1	22020	1	22680	27686	1	1	24562	1	1	35966	1	1	1
1553.7267@4.679225	62797	1	1	71140	28621	1	52851	27308	153065	211683	1	93491	302475	233363	213681	808048	695240	1	407474	323670	503548	471885	403394	1	140572	261229	1	407353	434557	194127	149392	176487	102130	170595	1	209276	1	192019	94275	118298	94777	215144	1	99756	97117
1506.0778@4.6691	1	1	1	1	1	1	1	1	1	1	1	1	124313	41745	56962	1	174951	1	121112	1	1	56651	1	1	1	100330	1	1	1	1	1	1	1	1	41207	1	1	1	1	1	1	23779	1	1	1
769.1507@4.691889	1	15129	14583	22811	1	12144	12505	1	1	1	1	1	1	1	1	1	1	1	1	1	1	1	1	1	1	1	1	1	1	1	37471	1	1	1	1	1	1	1	22582	1	1	20374	19638	1	1
754.3512@4.712333	1	1	1	1	1	1	1	1	1	1	1	1	19281	23590	13276	44747	1	1	1	1	1	1	1	1	1	1	1	33692	1	1	14270	11847	1	14761	1	1	1	1	1	1	1	18825	1	1	1
1172.5837@4.709692	1	1	1	1	1	1	1	1	1	1	1	1	11023	1	19501	1	1	1	1	1	25076	1	1	1	1	1	1	1	1	1	25694	1	17459	17280	1	20012	14721	1	1	1	1	27154	13353	12424	10131
989.4849@4.726333	1	1	19370	1	1	1	1	1	1	1	1	1	1	1	1	1	1	1	11293	1	1	1	1	1	19982	1	1	18577	14153	1	1	1	1	1	1	1	1	1	1	1	1	15001	1	1	1
1212.2256@4.995	1	1	1	1	1	1	1	1	1	14360	1	1	1	1	12765	1	1	1	1	1	1	1	1	1	17951	22428	1	1	16501	1	1	1	1	1	1	10069	1	1	1	1	1	19682	1	1	1
805.0121@5.098	1	1	1	1	1	1	1	1	1	1	1	1	1	1	1	32224	1	1	1	1	1	1	1	1	1	1	1	1	1	1	1	1	1	1	1	1	1	1	1	1	1	19894	1	1	1
1208.0712@5.104833	1	12381	1	13880	1	1	1	1	1	1	1	1	1	1	1	1	1	1	1	1	1	1	1	1	10285	1	1	1	1	1	15184	1	1	1	1	1	1	1	13137	1	1	10820	1	1	1
803.4494@5.1870914	1	1	1	1	1	1	1	1	1	1	1	10028	14642	1	12503	1	1	1	1	1	12591	1	11188	1	1	1	1	1	11181	1	1	1	1	1	1	1	1	1	13766	13010	11861	12199	1	1	10710
1844.85@5.204875	1	1	1	1	1	1	1	1	1	18171	1	18004	1	1	1	1	19145	1	1	1	1	1	1	1	1	1	1	1	1	1	1	1	1	17777	1	1	1	1	1	1	1	30217	1	1	1
1403.362@5.40975	25461	1	1	1	1	1	1	1	1	1	1	1	1	1	1	1	1	1	1	1	1	1	1	1	1	1	1	1	1	1	18587	1	1	1	1	1	1	1	1	1	10858	37183	1	1	1
875.0173@5.526632	1	20960	17074	1	1	1	1	1	1	14108	1	1	1	1	1	1	1	1	1	1	1	1	1	1	13287	17006	1	1	1	13531	21615	15498	11227	17093	10539	15962	11333	1	15267	1	1	24428	11536	1	1
1896.3293@5.633938	1	1	1	1	1	1	1	1	12141	15692	1	12165	10241	1	1	1	1	14576	1	13576	18907	17098	1	12280	1	1	1	1	1	1	1	17064	1	15110	13314	1	1	1	12593	14239	1	18703	1	1	1
1038.1711@7.588375	1	1	1	1	1	1	1	1	1	1	1	1	17826	1	1	1	1	1	11919	1	1	1	1	1	26407	26445	1	30433	1	1	1	25577	1	1	1	1	1	1	1	1	1	18668	1	1	1
1513.7281@7.6139135	1	54819	48246	71078	48735	1	1	1	1	1	1	39413	79146	1	1	1	43618	48197	1	1	1	1	1	1	1	96090	1	49242	75323	1	1	56699	42942	45593	49428	1	1	1	73952	56565	48495	97106	1	1	1
222.0864@8.625307	21653	19419	1	1	1	22087	16958	1	43926	33721	1	1	1	1	1	16059	22177	1	31904	38848	23516	1	34463	45355	39403	32328	1	35105	57529	26428	31364	63231	40534	69677	72238	52801	21019	90093	26902	42581	41367	47213	44253	37827	41742
525.2751@10.862909	1	94263	1	1	1	1	1	1	1	1	1	1	1	1	1	1	1	1	1	1	1	1	1	1	137195	115931	1	1	1	1	1	1	142407	1	1	104739	75877	1	110925	1	1	156383	203932	1	1
356.2654@11.2275505	1	1	1	1	1	1	1	1	1	43745	1	1	1	1	1	1	239029	21810	37432	582361	40138	1	22921	1	122659	1	1	27149	1	1	23402	1	1	100612	42866	1	109404	1	1	1	1	238827	25905	1	1
383.2835@11.5215	1	293575	1	1	1	37170	1	1	1	1	1	1	1	1	74028	1	1	1	1	1	1	44154	1	1	1	1	1	1	1	1	1	1	1	1	1	1	1	1	1	1	1	43426	42655	1	1
397.3118@12.001332	1	1	1	1	1	1	1	1	1	1	1	110951	1	1	1	1	1	1	1	1	1	1	1	1	1	1	1	1	1	1	1	1	108046	1	1	1	1	1	1	1	1	121709	1	1	1
495.3301@12.051149	9932986	1	1	1	5160072	20435868	9083357	9027773	1	1	1	13330336	3577156	7713527	11620224	9432822	8911838	9085177	8579869	13209790	1	18293286	7622235	12612482	9406432	8257801	1	2846078	1	11269142	6268730	16951746	9201862	1647842	2572335	2557722	1776083	3973692	17491128	1	8203883	9431820	1693685	7642038	2350219
644.3464@12.521001	1	1	12984	1	1	1	1	1	1	1	1	16075	1	1	1	1	1	1	1	1	1	1	1	1	11291	1	1	1	23042	10948	32178	24281	21446	11401	11767	1	1	1	1	1	1	15073	1	14366	1
528.3548@13.4435	1	1	1	1	1	81112	1	1	1	1	1	1	1	1	50823	1	1	1	1	1	1	1	1	1	1	1	1	1	1	1	1	1	1	1	1	1	11491	1	1	1	1	46156	1	1	1
684.543@14.1617775	1	1	1	1	1	1	1	1	1	1	1	1	285539	1	1	1	1	1	1	1	1	34825	1	1	1	1	1	1	1	1	1	39983	367206	55505	1	1	1	1	1	53098	64188	17367	1	1	1
293.9225@18.253311	1	1	1	138284	1	140384	164256	148931	89804	96091	1	151029	113006	175251	177544	91471	1	90767	139201	163918	156687	197301	159996	1	40492	155173	1	158315	169849	1	42428	140128	168933	166384	174494	168439	155653	1	145035	112350	155249	152139	166790	164322	135861
268.1469@1.2960416	27960	48035	42333	19056	1	30616	23981	18159	1	1	1	1	1	1	1	1	1	16936	18226	1	1	1	1	24612	23409	1	1	1	15451	15191	1	11779	1	1	1	11024	1	22380	20103	30503	22924	14758	1	14023	1
367.2134@3.8012502	24192	1	12677	1	10573	1	12634	1	1	1	1	11517	10290	1	1	1	15806	1	12687	1	1	1	1	16056	14733	18677	1	1	18557	13189	19608	1	1	1	15388	1	1	14494	12917	13145	11058	13031	14824	1	1
918.414@4.183555	1	10756	22618	23441	1	1	1	1	1	16554	1	1	15050	1	1	1	1	1	1	10293	1	16655	1	1	1	1	1	1	1	1	25900	1	1	1	1	1	1	1	1	1	1	12942	1	1	1
1434.1614@4.5205	1	1	1	1	24987	1	1	1	1	1	1	1	1	1	1	1	1	1	1	1	1	1	1	1	1	1	1	1	1	1	65600	1	1	1	48301	1	1	1	1	1	1	90485	1	1	1
308.1726@4.6254	1	1	1	43127	1	1	50451	1	1	1	1	42199	1	1	1	1	1	1	1	1	1	20946	1	1	1	1	1	1	1	1	1	1	1	43571	1	1	1	1	60453	37204	1	39105	56121	1	1
1894.3872@4.6906667	108196	1	129407	1	52472	89050	95064	45877	1	1	1	1	1	1	1	1	1	1	1	1	741181	748445	673456	1	1	1	1	693340	741722	1	1	1	1	1	371888	395029	187843	1	1	210755	174694	458277	1	172476	195140
768.9491@4.694	1	1	1	17690	1	11433	1	1	1	1	1	1	1	1	1	1	1	1	1	1	1	1	1	1	1	1	1	1	1	1	30094	15394	11004	1	15606	19479	11668	1	1	1	14824	20193	1	1	16374
708.7602@4.7846355	1	1	1	1	91924	26462	1	45812	1	1	1	39355	22995	1	1	1	1	1	29330	24709	110988	1	66479	1	1	1	1	1	1	1	33702	14589	135461	21567	1	1	1	1	49607	35345	74630	56081	1	60001	1
709.0566@4.6538334	1	1	1	1	1	434825	1	1	1	1	1	1	1	1	1	1	1	1	1	1	308031	1	1	1	1	1	1	1	1	1	1	1	1	1	550524	1	1	1	1	1	1	416765	518252	1	1
657.2818@5.989	1	1	29996	1	1	26723	1	1	1	1	1	1	1	1	1	1	1	11049	1	11106	1	1	1	1	1	1	1	1	1	1	1	1	1	1	1	1	1	1	23836	1	41972	28085	1	1	31506
391.2305@7.0684443	1	1	50122	1	1	1	1	1	1	1	1	1	1	1	1	1	1	1	1	1	1	33799	1	1	1	1	1	1	1	52808	1	1	90156	32578	62026	1	1	1	57859	1	1	69381	1	44054	1
479.2637@7.1111426	1	1	448366	207641	10721	1	66090	1	1	66205	1	1	56109	1	1	1	1	1	1	111456	1	1	1	1	46463	27812	1	1	1	1	1	1	1	159825	126310	11728	46317	31610	1	1	1	101238	1	1	1
479.2635@7.18365	1	1	443866	175219	12469	1	56221	1	1	36432	1	1	49250	1	1	1	1	1	1	97584	1	1	1	1	138421	20844	1	1	1	1	1	1	1	102896	121989	1	76017	23147	1	1	1	58343	1	1	1
479.2607@7.28135	1	1	421078	219301	21139	1	100219	1	1	234297	1	1	144557	1	1	1	1	1	1	207375	1	1	1	1	97497	32244	1	1	1	1	1	1	1	288951	57405	1	49540	52382	1	1	1	216453	1	1	1
497.2717@7.2858496	1	1	310261	134602	18179	1	64678	1	1	92609	1	1	103165	1	1	1	1	1	1	131993	1	1	1	1	70049	27096	1	1	1	1	1	1	1	149544	61026	1	47738	45990	1	1	1	140807	1	1	1
461.2533@7.2857776	1	1	124043	58032	1	1	31852	1	1	43766	1	1	40157	1	1	1	1	1	1	57803	1	1	1	1	21109	11908	1	1	1	1	1	1	1	70303	30935	1	16863	1	1	1	1	61973	1	1	1
495.2589@7.448941	1	1	309019	246082	1	1	52277	1	1	40609	1	1	25238	1	1	1	1	1	1	44777	1	1	1	1	37301	22497	1	1	1	1	1	1	1	121150	195562	1	1	1	1	1	1	97891	1	1	1
392.2136@7.899778	19721	50583	14987	13104	1	17987	1	1	1	1	1	1	17656	1	1	1	1	1	1	1	1	1	1	1	1	1	1	1	1	1	1	1	1	1	1	1	1	15939	1	1	86589	14359	1	1	1
479.2633@8.138217	1	1	832110	393235	27065	1	182358	1	1	148585	1	1	217589	1	1	1	1	10962	1	306078	14972	1	1	1	172833	68824	1	1	1	1	1	1	1	386456	328710	17626	30374	109523	1	1	1	213735	1	1	1
461.2531@8.137501	1	1	752133	360797	24847	1	165127	1	1	138176	1	1	211360	1	1	1	1	1	1	283614	13709	1	1	1	160163	63427	1	1	1	1	1	1	1	358980	308828	17014	28037	103074	1	1	1	191387	1	1	1
601.2955@8.382736	1	17598	21622	15541	1	21964	12526	1	14496	14694	1	1	1	1	1	1	1	1	1	1	1	1	1	12421	44424	10585	1	1	19191	1	1	10887	1	1	1	1	12245	1	25829	23881	18259	25589	1	1	12258
372.256@9.52825	1	1	36678	115647	1	1	1	1	1	1	1	1	1	1	1	68321	78051	17072	25633	805458	26065	1	11751	1	105744	11594	1	26403	1	1	1	1	1	300624	162131	1	429653	1	1	29882	1	344713	28427	1	1
354.2508@9.530363	1	1	26180	67003	1	1	1	1	1	1	1	1	1	1	1	48929	57976	11518	14850	510033	14483	1	1	1	73168	1	1	16916	1	25954	1	1	1	200911	109664	1	275698	1	1	18893	1	223491	1	1	1
501.2782@10.374737	1	1	156741	124960	146721	1	105137	98983	1	117489	1	1	1	1	87269	1	109230	1	1	155069	1	193285	1	1	123426	1	1	1	1	1	1	131991	235266	90668	1	1	1	1	1	125231	193215	74506	1	94856	1
254.218@12.315876	24555	17501	17725	1	19828	14910	22495	1	1	1	1	1	1	1	1	1	1	1	14163	1	1	1	1	1	15918	17120	1	19845	17210	18204	1	17844	11798	17751	26056	1	17395	15025	13420	15935	1	16196	1	1	11641
268.2122@14.989577	1	25848	40850	1	1	1	1	1	60834	25680	1	1	17273	1	1	1	1	20410	65879	1	1	1	1	13341	68629	33697	1	1	1	16100	14070	1	1	1	1	1	30965	1	25063	1	1	24269	1	1	1
812.6649@17.973827	759566	549987	1	1	1	162642	143475	151162	757750	419409	1	1	196940	151091	148970	777492	1	1	1	220731	170953	165526	142890	809689	1	1	1	168282	1	896589	1	1	1	196926	175169	148142	162475	735436	1	1	1	189899	160220	154478	197032
306.1066@3.0846	1	1	1	1	1	1	1	1	1	1	1	1	1	1	1	14699	1	1	1	1	1	1	1	1	1	1	1	1	1	1	1	1	1	1	11280	1	1	19224	1	1	1	10352	10203	1	1
297.1187@3.3538003	1	1	1	1	1	1	1	1	1	1	1	1	1	1	1	1	1	1	1	1	1	1	10160	20444	1	1	1	1	1	1	1	1	16830	1	1	1	1	1	14005	1	1	21241	1	1	1
840.4385@3.7210367	51558	1	106210	38174	24471	1	1	15664	1	38036	1	60109	1	1	1	1	45541	22138	24600	19634	1	1	25647	1	42684	43327	1	1	39857	1	1	20718	1	35196	1	1	33072	1	44874	1	38566	44923	1	1	23383
718.333@4.0090804	1	1	1	1	1	1	1	1	1	1	1	1	13246	12545	1	42896	49050	1	44608	1	1	1	26987	22931	12071	35493	1	53350	46917	1	1	22209	1	1	23879	21430	19637	14182	1	1	1	14721	19965	10146	1
722.345@4.3594995	1	1	1	1	1	1	1	1	1	1	1	1	1	1	1	1	1	1	1	15138	1	1	14506	26000	1	1	1	1	1	1	15290	11617	1	1	1	1	1	1	1	1	1	18688	1	1	1
712.9061@4.521	1	1	1	1	1	1	1	1	1	1	1	1	1	1	1	1	1	1	30463	1	1	1	1	1	1	32720	1	1	1	1	1	1	1	1	1	1	1	40245	1	1	1	30243	1	1	1
1155.2916@4.5221114	1	1	1	1	1	1	1	1	13276	1	1	1	28270	1	1	1	78058	1	1	1	1	1	1	90812	1	1	1	1	1	1	1	26242	18419	1	1	1	1	1	1	10681	1	24145	1	1	1
331.2067@4.5664377	1	1	1	1	1	1	1	1	1	1	1	1	1	1	1	23764	15703	1	27163	26253	1	1	16870	21729	14164	21716	1	54123	14677	30154	39437	12853	25245	78261	79268	71375	29007	92582	10124	41200	32188	60594	59612	32830	15498
2074.7173@4.729111	1	1	1	1	1	1	1	1	22718	1	1	1	30054	1	1	1	1	1	1	38022	1	1	1	1	33302	1	1	1	1	1	1	1	1	38979	21326	1	1	30128	1	1	1	41367	1	1	1
408.1888@4.7886	1	1	1	1	1	1	1	1	1	1	1	1	1	1	1	36999	28334	1	48694	1	1	1	57661	19533	1	17836	1	1	1	62028	114207	33790	87236	67348	39679	95876	29894	13334	1	1	1	10778	38879	36595	10688
444.2862@5.503625	1	1	1	1	1	1	1	1	1	1	1	1	1	1	1	43700	32454	1	44346	76679	1	1	12709	55312	34005	25264	1	50457	22563	85635	79008	32426	47362	65172	136636	59127	44899	172468	27071	150035	110062	141423	74848	82896	36537
1204.0948@5.8756924	1	1	1	1	1	1	14494	1	1	1	1	22703	1	1	15103	1	18069	1	1	1	12284	11476	1	1	1	18567	1	1	10494	1	1	1	1	1	1	1	1	15782	12253	12494	12350	11154	1	1	1
888.062@6.429143	1	1	1	1	1	1	1	1	1	14396	1	1	1	1	1	23503	1	1	1	1	1	1	1	1	12062	1	1	1	19484	1	15699	13277	1	1	1	16567	1	14830	12914	1	1	22420	1	1	1
841.7734@6.4443336	1	1	1	1	1	1	1	1	1	1	1	1	1	1	1	1	55186	1	60393	19713	25887	1	1	1	1	54539	1	93036	104993	10702	1	1	1	17650	22788	1	1	1	1	1	1	20725	1	1	1
1033.8278@6.658812	1	1	1	1	1	1	1	1	10250	1	1	1	1	14712	13954	1	34932	14962	1	24745	28353	31953	1	1	1	19288	1	26452	30557	1	1	14642	1	13641	19659	1	1	1	1	1	1	12344	1	1	1
1033.6447@6.657449	1	1	1	1	1	1	1	1	1	1	1	1	1	13926	1	41439	32161	14866	21418	26638	35394	33181	1	17294	1	1	1	30522	28230	1	17073	22284	1	11503	24037	1	1	1	1	1	1	11533	1	1	1
1151.2485@7.007958	1	1	1	1	1	1	1	1	1	1	1	1	19867	20352	1	1	33634	1	44791	135232	1	1	1	1	45265	15602	1	31383	1	80579	57463	20561	31238	53692	48585	1	62726	72859	18939	108967	51771	58161	50780	37183	30482
1151.5815@7.009667	1	1	1	1	1	1	1	1	1	1	1	1	1	17268	1	72692	29771	1	28470	99256	1	1	1	1	31480	1	1	24125	1	1	46272	17911	26089	34000	35295	1	1	50918	1	70018	37371	35504	46184	1	23451
383.2723@8.802	1	1	1	1	1	1	1	1	1	1	1	1	1	1	1	1	1	1	1	1	1	1	1	1	1	1	1	1	1	1	1	1	1	1	1	1	1	1	1	1	1	29969	1	1	1
372.2612@8.853616	1	1	1	1	1	1	1	1	1	1	1	1	1	1	1	1	32253	1	13568	69561	1	1	1	1	34100	1	1	1	1	1	1	1	1	60181	1	1	108321	1	1	1	1	150325	1	1	1
390.272@8.853714	1	1	1	27024	1	1	1	1	1	1	1	1	1	1	1	1	43419	1	17662	90814	1	1	1	1	47427	1	1	1	1	1	1	1	1	78102	21339	1	145161	1	1	1	1	206043	13170	1	1
866.5771@17.981728	223898	102425	1	1	1	58926	56392	57435	216485	82488	1	1	1	55405	54521	160373	67262	1	1	48800	58701	63401	47809	192306	56938	1	1	58226	59404	174397	40038	1	1	61737	67173	54390	53817	129556	1	1	1	61079	1	54432	62069
793.4256@18.000769	1	14500	1	1	51377	26410	1	1	1	1	1	1	20655	1	1	1	1	37089	34688	38244	1	1	1	1	1	1	1	1	1	1	14084	36131	1	1	1	1	1	16046	1	1	1	27002	1	1	1
111.0419@1.1	1	1	1	72203	1	1	1	1	1	1	1	1	1	1	1	1	1	1	1	1	1	99164	1	1	1	146421	1	1	1	1	1	1	1	1	1	1	34949	1	1	1	1	52181	1	36342	46550
358.1039@3.614	1	1	1	1	1	1	1	1	1	1	1	1	1	1	1	1	1	1	1	1	1	1	1	1	1	1	1	1	1	1	1	1	1	1	1	1	1	1	1	1	1	15792	1	1	1
522.2557@4.52848	1	19303	14279	14485	10497	11400	1	1	20540	19314	1	14398	24096	14405	1	1	17602	12239	1	1	1	1	1	1	12650	1	1	1	1	14548	25054	11291	13884	11090	11279	1	1	1	20443	15022	1	10444	1	1	1
[truncated: 528 more rows]

## Sheet: Lung_negative mode
Compound	0dpi-1	0dpi-2	0dpi-3	0dpi-4	0dpi-5	0dpi-6	0dpi-7	0dpi-8	7dpi-1	7dpi-2	7dpi-3	7dpi-4	7dpi-5	7dpi-6	7dpi-7	10dpi-1	10dpi-2	10dpi-3	10dpi-4	10dpi-5	10dpi-6	10dpi-7	10dpi-8	14dpi-1	14dpi-2	14dpi-3	14dpi-4	14dpi-5	14dpi-6	21dpi-1	21dpi-2	21dpi-3	21dpi-4	21dpi-5	21dpi-6	21dpi-7	21dpi-8	28dpi-1	28dpi-2	28dpi-3	28dpi-4	28dpi-5	28dpi-6	28dpi-7	28dpi-8
[truncated: 2,718 more rows]

[truncated: 4 more sheets: BALF_negative mode, BALF_positive mode, Serum_positive mode, Serum_negative mode]
